# Supplementary material for: General anaesthesia decreases the uniqueness of brain functional connectivity across individuals and species
Source: Nat Hum Behav. 2025 Mar 24;9(5):987–1004. doi: 10.1038/s41562-025-02121-9 (PMC12106074; doi:10.1038/s41562-025-02121-9)
Supplement: Supplementary file 4 — Statistics tables for cognitive matching analyses. [file 41562_2025_2121_MOESM4_ESM.xlsx]

## Sheet: Fig_3b
Row	Baseline_Mean	Baseline_SD	Altered_Mean	Altered_SD	tStat	df	pVal	Effect_Size	CI_Lower	CI_Upper	Motion_rho	Motion_p
Awake_vs_Vol2	3.81e-01	1.30e-02	3.54e-01	2.33e-02	5.60	14	p < 0.001	1.40	0.96	2.17	-0.01	0.985
Awake_vs_Vol3	3.81e-01	1.30e-02	2.95e-01	2.90e-02	11.24	14	p < 0.001	3.68	2.92	5.32	0.23	0.404
Awake_vs_BurstSupp	3.81e-01	1.30e-02	2.36e-01	1.68e-02	28.86	14	p < 0.001	9.28	7.34	13.91	0.27	0.327
Recovery_vs_Vol2	3.61e-01	1.81e-02	3.54e-01	2.33e-02	1.22	14	0.244	0.33	-0.23	0.87	-0.28	0.314
Recovery_vs_Vol3	3.61e-01	1.81e-02	2.95e-01	2.90e-02	8.38	14	p < 0.001	2.61	2.01	3.81	0.07	0.802
Recovery_vs_BurstSupp	3.61e-01	1.81e-02	2.36e-01	1.68e-02	20.31	14	p < 0.001	6.85	5.42	10.64	-0.11	0.695
Statistical results for Figure 3b. Statistics are obtained from t-test (two-sided) with FDR correction for multiple comparisons against the same condition. Effect size is Hedge's g. df, degrees of freedom.

## Sheet: Fig_ED5
Row	Baseline_Mean	Baseline_SD	Altered_Mean	Altered_SD	tStat	df	pVal	Effect_Size	CI_Lower	CI_Upper	Motion_rho	Motion_p
Awake_vs_ppfl	4.13e-01	1.44e-02	3.96e-01	3.40e-02	2.03	15	0.061	0.63	0.11	1.17	-0.61	0.014
Recovery_vs_ppfl	3.93e-01	1.33e-02	3.96e-01	3.40e-02	-0.38	15	0.710	-0.11	-0.96	0.40	-0.72	0.002
Statistical results for Extended Data Figure 5. Statistics are obtained from t-test (two-sided). Effect size is Hedge's g. df, degrees of freedom.

## Sheet: Fig_ED6a
Row	Baseline_Mean	Baseline_SD	Altered_Mean	Altered_SD	tStat	df	pVal	Effect_Size	CI_Lower	CI_Upper	Motion_rho	Motion_p
Awake_vs_Vol2	1.41e-01	6.16e-03	1.30e-01	9.53e-03	6.02	14	p < 0.001	1.36	0.96	2.05	0.05	0.853
Awake_vs_Vol3	1.41e-01	6.16e-03	1.06e-01	1.13e-02	12.33	14	p < 0.001	3.70	3.05	5.15	0.18	0.515
Awake_vs_BurstSupp	1.41e-01	6.16e-03	8.48e-02	7.30e-03	27.47	14	p < 0.001	8.07	6.57	11.63	0.26	0.340
Recovery_vs_Vol2	1.34e-01	7.61e-03	1.30e-01	9.53e-03	1.54	14	0.146	0.42	-0.13	0.97	-0.15	0.584
Recovery_vs_Vol3	1.34e-01	7.61e-03	1.06e-01	1.13e-02	8.29	14	p < 0.001	2.73	2.15	3.89	0.23	0.411
Recovery_vs_BurstSupp	1.34e-01	7.61e-03	8.48e-02	7.30e-03	17.86	14	p < 0.001	6.33	5.01	9.84	0.03	0.923
Statistical results for Extended Data Figure 6a. Statistics are obtained from t-test (two-sided) with FDR correction for multiple comparisons against the same condition. Effect size is Hedge's g. df, degrees of freedom.

## Sheet: Fig_ED6b
Row	Baseline_Mean	Baseline_SD	Altered_Mean	Altered_SD	tStat	df	pVal	Effect_Size	CI_Lower	CI_Upper	Motion_rho	Motion_p
Awake_vs_Ppfl	1.55e-01	6.29e-03	1.46e-01	1.42e-02	2.57	15	0.022	0.79	0.34	1.36	-0.63	0.011
Recovery_vs_Ppfl	1.46e-01	5.92e-03	1.46e-01	1.42e-02	0.11	15	0.914	0.03	-0.72	0.56	-0.68	0.005
Statistical results for Extended Data Figure 6b. Statistics are obtained from t-test (two-sided). Effect size is Hedge's g. df, degrees of freedom.

## Sheet: Fig_S19
Row	Baseline_Mean	Baseline_SD	Altered_Mean	Altered_SD	tStat	df	pVal	Effect_Size	CI_Lower	CI_Upper	Motion_rho	Motion_p
Awake_vs_Vol2	3.59e-01	8.34e-03	3.44e-01	9.36e-03	5.28	14	p < 0.001	1.63	1.03	2.65	0.14	0.611
Awake_vs_Vol3	3.59e-01	8.34e-03	3.26e-01	9.65e-03	11.44	14	p < 0.001	3.50	2.68	5.20	0.41	0.130
Awake_vs_BurstSupp	3.59e-01	8.34e-03	3.20e-01	1.26e-02	8.90	14	p < 0.001	3.44	2.52	5.43	0.17	0.549
Recovery_vs_Vol2	3.47e-01	8.65e-03	3.44e-01	9.36e-03	1.00	14	0.336	0.32	-0.31	1.02	-0.19	0.507
Recovery_vs_Vol3	3.47e-01	8.65e-03	3.26e-01	9.65e-03	7.06	14	p < 0.001	2.19	1.70	3.06	0.23	0.411
Recovery_vs_BurstSupp	3.47e-01	8.65e-03	3.20e-01	1.26e-02	6.27	14	p < 0.001	2.34	1.61	3.75	-0.09	0.763
Statistical results for Figure S19. Statistics are obtained from t-test (two-sided) with FDR correction for multiple comparisons against the same condition. Effect size is Hedge's g. df, degrees of freedom.

## Sheet: Fig_S23a
Row	Baseline_Mean	Baseline_SD	Altered_Mean	Altered_SD	tStat	df	pVal	Effect_Size	CI_Lower	CI_Upper	Motion_rho	Motion_p
Awake_vs_Vol2	4.48e-01	1.40e-02	4.16e-01	1.99e-02	5.97	14	p < 0.001	1.82	1.21	2.94	0.15	0.602
Awake_vs_Vol3	4.48e-01	1.40e-02	3.77e-01	2.24e-02	10.92	14	p < 0.001	3.69	2.86	5.62	0.32	0.248
Awake_vs_BurstSupp	4.48e-01	1.40e-02	3.47e-01	1.81e-02	16.32	14	p < 0.001	6.03	4.79	8.98	0.26	0.340
Recovery_vs_Vol2	4.25e-01	1.51e-02	4.16e-01	1.99e-02	1.56	14	0.141	0.50	-0.12	1.25	-0.14	0.611
Recovery_vs_Vol3	4.25e-01	1.51e-02	3.77e-01	2.24e-02	7.71	14	p < 0.001	2.44	1.85	3.56	0.31	0.254
Recovery_vs_BurstSupp	4.25e-01	1.51e-02	3.47e-01	1.81e-02	13.46	14	p < 0.001	4.51	3.58	6.59	-0.02	0.954
Statistical results for Figure S23a. Statistics are obtained from t-test (two-sided) with FDR correction for multiple comparisons against the same condition. Effect size is Hedge's g. df, degrees of freedom.

## Sheet: Fig_S23b
Row	Baseline_Mean	Baseline_SD	Altered_Mean	Altered_SD	tStat	df	pVal	Effect_Size	CI_Lower	CI_Upper	Motion_rho	Motion_p
Awake_vs_Vol2	3.48e-01	1.20e-02	3.23e-01	1.99e-02	5.73	14	p < 0.001	1.45	1.00	2.23	0.26	0.340
Awake_vs_Vol3	3.48e-01	1.20e-02	2.67e-01	2.49e-02	12.93	14	p < 0.001	3.98	3.23	5.70	0.25	0.375
Awake_vs_BurstSupp	3.48e-01	1.20e-02	2.22e-01	1.76e-02	23.63	14	p < 0.001	8.07	6.44	11.95	0.36	0.192
Recovery_vs_Vol2	3.29e-01	1.55e-02	3.23e-01	1.99e-02	1.03	14	0.318	0.29	-0.29	0.88	-0.11	0.705
Recovery_vs_Vol3	3.29e-01	1.55e-02	2.67e-01	2.49e-02	8.75	14	p < 0.001	2.86	2.24	4.09	0.23	0.404
Recovery_vs_BurstSupp	3.29e-01	1.55e-02	2.22e-01	1.76e-02	18.81	14	p < 0.001	6.20	4.74	10.54	0.10	0.714
Statistical results for Figure S23b. Statistics are obtained from t-test (two-sided) with FDR correction for multiple comparisons against the same condition. Effect size is Hedge's g. df, degrees of freedom.
