# Supplementary material for: General anaesthesia decreases the uniqueness of brain functional connectivity across individuals and species
Source: Nat Hum Behav. 2025 Mar 24;9(5):987–1004. doi: 10.1038/s41562-025-02121-9 (PMC12106074; doi:10.1038/s41562-025-02121-9)
Supplement: Supplementary file 5 — Statistics tables for PCA analyses. [file 41562_2025_2121_MOESM5_ESM.xlsx]

## Sheet: Fig_4c
Row	p_fdr	pval	effsize	condition_one_mean	condition_one_SD	condition_two_mean	condition_two_SD	tstat	df	CI95_lower	CI95_upper
Recovery_vs_Vol2	0.0100973	0.00865479	-0.248203	1.76705	1.2997	2.13165	1.61622	-2.63701	448	-0.43074	-0.0683941
Recovery_vs_Vol3	0	0	-2.00325	1.76705	1.2997	5.17218	2.01745	-21.2834	448	-2.2576	-1.77836
Recovery_vs_BurstSupp	0	0	-5.12523	1.76705	1.2997	9.42981	1.66328	-54.4525	448	-5.61401	-4.71251
Statistical results for Figure 4c. Statistics are obtained from t-test (two-sided) with FDR correction for multiple comparisons against the same condition. Effect size is Hedge's g. df, degrees of freedom.

## Sheet: Fig_4d
Row	p_fdr	pval	effsize	condition_one_mean	condition_one_SD	condition_two_mean	condition_two_SD	tstat	df	CI95_lower	CI95_upper
Awake_vs_Vol2	0	0	1.13677	8.57704	1.38779	6.82982	1.66923	13.5879	568	0.976266	1.30749
Awake_vs_Vol3	0	0	3.43038	8.57704	1.38779	3.44176	1.59506	41.0037	568	3.20236	3.69848
Awake_vs_BurstSupp	0	0	6.37269	8.57704	1.38779	1.18908	0.868891	76.1736	568	5.90561	6.94616
Recovery_vs_Vol2	1.00383e-08	8.03062e-09	0.489909	7.63578	1.61622	6.82982	1.66923	5.85595	568	0.338775	0.645311
Recovery_vs_Vol3	0	0	2.60854	7.63578	1.61622	3.44176	1.59506	31.1803	568	2.42559	2.82168
Recovery_vs_BurstSupp	0	0	4.9619	7.63578	1.61622	1.18908	0.868891	59.3103	568	4.59802	5.41526
Statistical results for Figure 4d. Statistics are obtained from t-test (two-sided) with FDR correction for multiple comparisons against the same condition. Effect size is Hedge's g. df, degrees of freedom.

## Sheet: Fig_4e
Row	p_fdr	pval	effsize	condition_one_mean	condition_one_SD	condition_two_mean	condition_two_SD	tstat	df	CI95_lower	CI95_upper
Awake_vs_Vol2	0	0	1.14124	7.21566	1.37801	5.46845	1.66212	9.4026	268	0.912648	1.39529
Awake_vs_Vol3	0	0	3.64191	7.21566	1.37801	2.27417	1.3276	30.0054	268	3.26961	4.10998
Awake_vs_BurstSupp	0	0	3.9259	7.21566	1.37801	2.24106	1.13769	32.3452	268	3.50978	4.4287
Recovery_vs_Vol2	8.44353e-05	6.75482e-05	0.491374	6.2744	1.60867	5.46845	1.66212	4.04839	268	0.264195	0.719418
Recovery_vs_Vol3	0	0	2.70471	6.2744	1.60867	2.27417	1.3276	22.2839	268	2.42697	3.05737
Recovery_vs_BurstSupp	0	0	2.88686	6.2744	1.60867	2.24106	1.13769	23.7846	268	2.58117	3.27724
Statistical results for Figure 4e. Statistics are obtained from t-test (two-sided) with FDR correction for multiple comparisons against the same condition. Effect size is Hedge's g. df, degrees of freedom.

## Sheet: Fig_S9_2D_dist_from_AwakeHuman
Row	p_fdr	pval	effsize	condition_one_mean	condition_one_SD	condition_two_mean	condition_two_SD	tstat	df	CI95_lower	CI95_upper
Recovery_vs_Vol2	3.55875e-12	2.54197e-12	-0.677788	3.3789	1.83767	4.7363	2.14888	-7.20109	448	-0.871543	-0.491691
Recovery_vs_Vol3	0	0	-1.66771	3.3789	1.83767	6.6332	2.05259	-17.7184	448	-1.90636	-1.45114
Recovery_vs_BurstSupp	0	0	-3.74244	3.3789	1.83767	10.0964	1.74502	-39.7611	448	-4.11134	-3.43677
Statistical results for Figure S9. Statistics are obtained from t-test (two-sided) with FDR correction for multiple comparisons against the same condition. Effect size is Hedge's g. df, degrees of freedom.

## Sheet: Fig_S10a_2D_dist_from_Mac1
Row	p_fdr	pval	effsize	condition_one_mean	condition_one_SD	condition_two_mean	condition_two_SD	tstat	df	CI95_lower	CI95_upper
Awake_vs_Vol2	0	0	1.51951	10.3846	1.68984	7.66501	1.87995	18.1629	568	1.30502	1.75238
Awake_vs_Vol3	0	0	2.47178	10.3846	1.68984	5.53668	2.1949	29.5455	568	2.18554	2.81133
Awake_vs_BurstSupp	0	0	2.21762	10.3846	1.68984	4.93341	3.03272	26.5075	568	1.98897	2.48623
Recovery_vs_Vol2	0	0	1.27775	9.95133	1.68886	7.66501	1.87995	15.2731	568	1.08116	1.50047
Recovery_vs_Vol3	0	0	2.25135	9.95133	1.68886	5.53668	2.1949	26.9107	568	1.97718	2.56749
Recovery_vs_BurstSupp	0	0	2.04163	9.95133	1.68886	4.93341	3.03272	24.4039	568	1.82514	2.30226
Statistical results for Figure S10a. Statistics are obtained from t-test (two-sided) with FDR correction for multiple comparisons against the same condition. Effect size is Hedge's g. df, degrees of freedom.

## Sheet: Fig_S10b_2D_dist_from_Mac2
Row	p_fdr	pval	effsize	condition_one_mean	condition_one_SD	condition_two_mean	condition_two_SD	tstat	df	CI95_lower	CI95_upper
Awake_vs_Vol2	0.00637096	0.00127419	-0.395229	11.685	4.21589	13.5046	4.93738	-3.25626	268	-0.638751	-0.157824
Awake_vs_Vol3	0.731239	0.584991	0.0663644	11.685	4.21589	11.3603	5.46442	0.54677	268	-0.169618	0.310046
Awake_vs_BurstSupp	0.0154854	0.00619414	0.334895	11.685	4.21589	10.1269	5.02795	2.75917	268	0.0989564	0.587697
Recovery_vs_Vol2	1.58876e-05	3.17752e-06	-0.577689	10.7527	4.55562	13.5046	4.93738	-4.75954	268	-0.832134	-0.339963
Recovery_vs_Vol3	0.402406	0.321925	-0.120446	10.7527	4.55562	11.3603	5.46442	-0.992344	268	-0.358738	0.115438
Recovery_vs_BurstSupp	0.402406	0.284843	0.130071	10.7527	4.55562	10.1269	5.02795	1.07165	268	-0.105687	0.372428
Statistical results for Figure S10b. Statistics are obtained from t-test (two-sided) with FDR correction for multiple comparisons against the same condition. Effect size is Hedge's g. df, degrees of freedom.

## Sheet: Fig_S11a_cosine_dist_AwakeHuman
Row	p_fdr	pval	effsize	condition_one_mean	condition_one_SD	condition_two_mean	condition_two_SD	tstat	df	CI95_lower	CI95_upper
Recovery_vs_Vol2	0.011424	0.00979204	-0.244173	0.0348449	0.0426385	0.0470667	0.0563555	-2.59419	448	-0.417015	-0.0631017
Recovery_vs_Vol3	3.00409e-10	1.71662e-10	-0.615243	0.0348449	0.0426385	0.0871285	0.112147	-6.53658	448	-0.755223	-0.468486
Recovery_vs_BurstSupp	0	0	-3.45306	0.0348449	0.0426385	0.431536	0.156489	-36.6867	448	-3.80316	-3.16163
Statistical results for Figure S11a. Statistics are obtained from t-test (two-sided) with FDR correction for multiple comparisons against the same condition. Effect size is Hedge's g. df, degrees of freedom.

## Sheet: Fig_S11b_cosine_dist_Mac1
Row	p_fdr	pval	effsize	condition_one_mean	condition_one_SD	condition_two_mean	condition_two_SD	tstat	df	CI95_lower	CI95_upper
Awake_vs_Vol2	7.77156e-14	3.10862e-14	-0.652054	0.459399	0.20489	0.608544	0.249758	-7.79408	568	-0.826194	-0.483878
Awake_vs_Vol3	1.9799e-13	1.18794e-13	0.636229	0.459399	0.20489	0.31537	0.24545	7.60492	568	0.470149	0.821468
Awake_vs_BurstSupp	0	0	2.9201	0.459399	0.20489	0.0287928	0.0373621	34.9043	568	2.71931	3.1635
Recovery_vs_Vol2	0	0	-0.881291	0.398915	0.224682	0.608544	0.249758	-10.5342	568	-1.06947	-0.705089
Recovery_vs_Vol3	4.37505e-05	2.62503e-05	0.354599	0.398915	0.224682	0.31537	0.24545	4.23857	568	0.189939	0.525375
Recovery_vs_BurstSupp	0	0	2.29507	0.398915	0.224682	0.0287928	0.0373621	27.4333	568	2.1294	2.49732
Statistical results for Figure S11b. Statistics are obtained from t-test (two-sided) with FDR correction for multiple comparisons against the same condition. Effect size is Hedge's g. df, degrees of freedom.

## Sheet: Fig_S11c_cosine_dist_Mac2
Row	p_fdr	pval	effsize	condition_one_mean	condition_one_SD	condition_two_mean	condition_two_SD	tstat	df	CI95_lower	CI95_upper
Awake_vs_Vol2	1.60982e-14	6.43929e-15	-1.00348	0.264737	0.102952	0.394489	0.150506	-8.2676	268	-1.29343	-0.750589
Awake_vs_Vol3	1.64076e-09	9.84454e-10	0.769211	0.264737	0.102952	0.166176	0.148503	6.33746	268	0.506198	1.06592
Awake_vs_BurstSupp	0	0	3.02699	0.264737	0.102952	0.0341898	0.0306232	24.9391	268	2.71448	3.42469
Recovery_vs_Vol2	0	0	-1.22345	0.21903	0.135104	0.394489	0.150506	-10.0799	268	-1.56242	-0.942477
Recovery_vs_Vol3	0.00305877	0.00244702	0.371267	0.21903	0.135104	0.166176	0.148503	3.05884	268	0.138709	0.618385
Recovery_vs_BurstSupp	0	0	1.88167	0.21903	0.135104	0.0341898	0.0306232	15.503	268	1.70305	2.11344
Statistical results for Figure S11c. Statistics are obtained from t-test (two-sided) with FDR correction for multiple comparisons against the same condition. Effect size is Hedge's g. df, degrees of freedom.

## Sheet: Fig_S12_3D_from_AwakeHuman
Row	p_fdr	pval	effsize	condition_one_mean	condition_one_SD	condition_two_mean	condition_two_SD	tstat	df	CI95_lower	CI95_upper
Recovery_vs_Vol2	3.2204e-08	2.30029e-08	-0.535541	3.96035	2.0156	5.08968	2.19118	-5.68981	448	-0.730655	-0.355765
Recovery_vs_Vol3	0	0	-1.45896	3.96035	2.0156	6.97969	2.11529	-15.5006	448	-1.69869	-1.24922
Recovery_vs_BurstSupp	0	0	-3.34745	3.96035	2.0156	10.6239	1.95859	-35.5646	448	-3.69735	-3.05335
Statistical results for Figure S12. Statistics are obtained from t-test (two-sided) with FDR correction for multiple comparisons against the same condition. Effect size is Hedge's g. df, degrees of freedom.

[truncated: 8 more sheets: EDFig_7c_ppfl_PC2_distFromAwake, EDFig_7d_ppfl_PC2_distFromMac1, EDFig_7e_ppfl_PC2_distFromMac2, Fig_S18a_ppfl_2D_dist_Mac1, Fig_S18b_ppfl_2D_dist_Mac2, Fig_S27b_LowMotion_fromAwake, Fig_S27c_LowMotion_fromMac1, Fig_S27d_LowMotion_fromMac2]
