# Supplementary material for: General anaesthesia decreases the uniqueness of brain functional connectivity across individuals and species
Source: Nat Hum Behav. 2025 Mar 24;9(5):987–1004. doi: 10.1038/s41562-025-02121-9 (PMC12106074; doi:10.1038/s41562-025-02121-9)
Supplement: Supplementary file 6 — MATLAB script Supplementary_Code_1.m and C.mat example data. [file 41562_2025_2121_MOESM6_ESM.zip]

Archive with 2 entries (2 files):
- C_matrix.mat
- Supplementary_Code_1.m
