# Supplementary material for: General anaesthesia decreases the uniqueness of brain functional connectivity across individuals and species
Source: Nat Hum Behav. 2025 Mar 24;9(5):987–1004. doi: 10.1038/s41562-025-02121-9 (PMC12106074; doi:10.1038/s41562-025-02121-9)
Supplement: Supplementary file 6 — MATLAB script Supplementary_Code_1.m and C.mat example data. [file 41562_2025_2121_MOESM6_ESM.zip › Supplementary_Code_1.m]

%%%%%%%%%%%%%%%%%%%%%%%%%%%%%%%%%%%%%%%%%%%%%%%%%%%%%%%%%%%%%%%%%%%%%%%%%%%
% This code shows an example of two matrices that decrease their correlation
% with each other, while each increasing their correlation with a third matrix C
%%%%%%%%%%%%%%%%%%%%%%%%%%%%%%%%%%%%%%%%%%%%%%%%%%%%%%%%%%%%%%%%%%%%%%%%%%%
clear all

% Load the C matrix, with some structure
load('C_matrix.mat', 'C');

NxN = size(C);

% Create two positively correlated matrices
A = corrcoef(rand(NxN)); %individual 1
B = (0.4 .* A) + corrcoef(rand(NxN)); %individual 2: some similarity to person 1 but not identical

% Now perturb the matrices, as follows:
% (1) ensure that each matrix is still related to itself, 
% (2) increase the relation of each matrix to C, 
% (3) add a random component to each, to reduce their correlation with each other
A_post = 0.1 .* A + corrcoef(rand(NxN)) + 0.3 .* C;
B_post = 0.1 .* B + corrcoef(rand(NxN)) + 0.3 .* C;

% Quantify the correlations
mask_ut = triu(true(NxN),1);
corr_vals(1,1) = corr(A(mask_ut), B(mask_ut));
corr_vals(1,2) = corr(A(mask_ut), C(mask_ut));
corr_vals(1,3) = corr(B(mask_ut), C(mask_ut));
corr_vals(2,1) = corr(A_post(mask_ut), B_post(mask_ut));
corr_vals(2,2) = corr(A_post(mask_ut), C(mask_ut));
corr_vals(2,3) = corr(B_post(mask_ut), C(mask_ut));


%% PLOT
figure('Position', [50 50 1000 600]);
hold on

% Before
subplot(2,3,1);
scatter( A(mask_ut), B(mask_ut), ...
    20, 'o', ...
    'MarkerEdgeColor' , 'k',...
    'MarkerFaceColor' , [0.7, 0.7, 0.7]);
xlabel(['A (time 1)'])
ylabel(['B (time 1)'])
title([' r = ', sprintf('%.2f',corr_vals(1,1))])
% add the correlation line to the plot
hold on
x=A(mask_ut);
y=B(mask_ut);
p = polyfit(x,y,1);
x_fit = linspace(min(x),max(x),100);
y_fit = polyval(p,x_fit);
plot(x_fit,y_fit,'r','LineWidth',2);

subplot(2,3,2);
scatter( A(mask_ut), C(mask_ut), ...
    20, 'o', ...
    'MarkerEdgeColor' , 'k',...
    'MarkerFaceColor' , [0.7, 0.7, 0.7]);
xlabel(['A (time 1)'])
ylabel(['C'])
title([' r = ', sprintf('%.2f',corr_vals(1,2))])
% add the correlation line to the plot
hold on
x=A(mask_ut);
y=C(mask_ut);
p = polyfit(x,y,1);
x_fit = linspace(min(x),max(x),100);
y_fit = polyval(p,x_fit);
plot(x_fit,y_fit,'r','LineWidth',2);


subplot(2,3,3);
scatter( B(mask_ut), C(mask_ut), ...
    20, 'o', ...
    'MarkerEdgeColor' , 'k',...
    'MarkerFaceColor' , [0.7, 0.7, 0.7]);
xlabel(['B (time 1)'])
ylabel(['C'])
title([' r = ', sprintf('%.2f',corr_vals(1,3))])
% add the correlation line to the plot
hold on
x=B(mask_ut);
y=C(mask_ut);
p = polyfit(x,y,1);
x_fit = linspace(min(x),max(x),100);
y_fit = polyval(p,x_fit);
plot(x_fit,y_fit,'r','LineWidth',2);

% After
subplot(2,3,4);
scatter( A_post(mask_ut), B_post(mask_ut), ...
    20, 'o', ...
    'MarkerEdgeColor' , 'k',...
    'MarkerFaceColor' , [0.7, 0.7, 0.7]);
xlabel(['A (time 2)'])
ylabel(['B (time 2)'])
title([' r = ', sprintf('%.2f',corr_vals(2,1))])
hold on
x=A_post(mask_ut);
y=B_post(mask_ut);
p = polyfit(x,y,1);
x_fit = linspace(min(x),max(x),100);
y_fit = polyval(p,x_fit);
plot(x_fit,y_fit,'r','LineWidth',2);


subplot(2,3,5);
scatter( A_post(mask_ut), C(mask_ut), ...
    20, 'o', ...
    'MarkerEdgeColor' , 'k',...
    'MarkerFaceColor' , [0.7, 0.7, 0.7]);
xlabel(['A (time 2)'])
ylabel(['C'])
title([' r = ', sprintf('%.2f',corr_vals(2,2))])
hold on
x=A_post(mask_ut);
y=C(mask_ut);
p = polyfit(x,y,1);
x_fit = linspace(min(x),max(x),100);
y_fit = polyval(p,x_fit);
plot(x_fit,y_fit,'r','LineWidth',2);

subplot(2,3,6);
scatter( B_post(mask_ut), C(mask_ut), ...
    20, 'o', ...
    'MarkerEdgeColor' , 'k',...
    'MarkerFaceColor' , [0.7, 0.7, 0.7]);
xlabel(['B (time 2)'])
ylabel(['C'])
title([' r = ', sprintf('%.2f',corr_vals(2,3))])
hold on
x=B_post(mask_ut);
y=C(mask_ut);
p = polyfit(x,y,1);
x_fit = linspace(min(x),max(x),100);
y_fit = polyval(p,x_fit);
plot(x_fit,y_fit,'r','LineWidth',2);
