# Supplementary material for: General anaesthesia decreases the uniqueness of brain functional connectivity across individuals and species
Source: Nat Hum Behav. 2025 Mar 24;9(5):987–1004. doi: 10.1038/s41562-025-02121-9 (PMC12106074; doi:10.1038/s41562-025-02121-9)
Supplement: Supplementary file 7 — MATLAB script Supplementary_Code_2.m. [file 41562_2025_2121_MOESM7_ESM.zip › Supplementary_Code_2.m]

%%%%%%%%%%%%%%%%%%%%%%%%%%%%%%%%%%%%%
% This code shows an example of two matrices that are correlated at time 1;
% They then decrease their correlation at time 2,
% even though both take on the same regional pattern of amplitude
% (analogous to anaesthetic-induced "anteriorization")
%%%%%%%%%%%%%%%%%%%%%%%%%%%%%%%%%%%%%%

clear all 

T = 350;
N = 82;

% A2 is a regionally rescaled version of A1, now showing a clear directional
% pattern
A1 = zscore(rand(T, N))';

for roi = 1:N
    A2(roi, :) = roi .* 0.1 .* A1(roi,:) + 2 .* zscore(rand(T, 1))';
end

% Different object, same pattern
B1 = A1 + zscore(rand(T, N))';
for roi = 1:N
    B2(roi, :) = roi .* 0.1 .* B1(roi,:) + 2 .* zscore(rand(T, 1))';
end

% Regionally, A2 and B2 patterns of regional amplitude
% are similar, whereas before they were not
figure; imagesc([zscore(mean(abs(A1),2)), zscore(mean(abs(B1),2))]); 
title('Mean amplitude patterns')
set(gca, 'xtick', 1:4, 'xticklabel', {'A (time 1)', 'B( (time 1)'})

figure; imagesc([zscore(mean(abs(A2),2)), zscore(mean(abs(B2),2))]); 
title('Mean amplitude patterns')
set(gca, 'xtick', 1:4, 'xticklabel', {'A (time 2)', 'B (time 2)'})


%However, the correlation between their FCs is *reduced*
A1_FC = corrcoef(A1');
B1_FC = corrcoef(B1');
A2_FC = corrcoef(A2');
B2_FC = corrcoef(B2');

figure('Position', [50 50 1000 400]);
hold on
mask_ut = triu(true(N),1);

% Time 1
subplot(1,2,1);
scatter( A1_FC(mask_ut), B1_FC(mask_ut), ...
    20, 'o', ...
    'MarkerEdgeColor' , 'k',...
    'MarkerFaceColor' , [0.7, 0.7, 0.7]);
xlabel(['A FC (time 1)'])
ylabel(['B FC (time 1)'])
title([' r = ', sprintf('%.2f', corr(A1_FC(mask_ut), B1_FC(mask_ut)))])
% add the correlation line to the plot
hold on
x=A1_FC(mask_ut);
y=B1_FC(mask_ut);
p = polyfit(x,y,1);
x_fit = linspace(min(x),max(x),100);
y_fit = polyval(p,x_fit);
plot(x_fit,y_fit,'r','LineWidth',2);

% Time 2
subplot(1,2,2);
scatter( A2_FC(mask_ut), B2_FC(mask_ut), ...
    20, 'o', ...
    'MarkerEdgeColor' , 'k',...
    'MarkerFaceColor' , [0.7, 0.7, 0.7]);
xlabel(['A FC (time 2)'])
ylabel(['B FC (time 2)'])
title([' r = ', sprintf('%.2f',corr(A2_FC(mask_ut), B2_FC(mask_ut)))])
% add the correlation line to the plot
hold on
x=A2_FC(mask_ut);
y=B2_FC(mask_ut);
p = polyfit(x,y,1);
x_fit = linspace(min(x),max(x),100);
y_fit = polyval(p,x_fit);
plot(x_fit,y_fit,'r','LineWidth',2);
