# Supplementary material for: General anaesthesia decreases the uniqueness of brain functional connectivity across individuals and species
Source: Nat Hum Behav. 2025 Mar 24;9(5):987–1004. doi: 10.1038/s41562-025-02121-9 (PMC12106074; doi:10.1038/s41562-025-02121-9)
Supplement: Supplementary file 8 — Individual data points and matrices. [file 41562_2025_2121_MOESM8_ESM.xlsx]

## Sheet: Fig1a_Awake_to_Recovery
0.695397	0.46956	0.510321	0.399646	0.39788	0.475822	0.431695	0.503675	0.42961	0.558266	0.459565	0.417397	0.403256	0.436061	0.543395
0.443425	0.569421	0.3889	0.483225	0.432653	0.393051	0.435111	0.511208	0.405226	0.46008	0.505901	0.402133	0.430207	0.451243	0.49217
0.356867	0.325054	0.512482	0.291727	0.298151	0.369905	0.369191	0.326888	0.45081	0.346394	0.299574	0.340666	0.28087	0.348107	0.409398
0.386205	0.340894	0.399571	0.452822	0.360109	0.422724	0.376115	0.344339	0.449867	0.397018	0.328499	0.325639	0.300223	0.35761	0.399616
0.388178	0.346937	0.386996	0.390466	0.598636	0.410996	0.403234	0.380192	0.41792	0.359293	0.315048	0.337885	0.308541	0.373781	0.431982
0.454832	0.41249	0.430602	0.473958	0.403471	0.627495	0.477003	0.501063	0.423783	0.432585	0.469063	0.370233	0.396336	0.408584	0.48605
0.347394	0.348017	0.406559	0.506013	0.339165	0.423741	0.519824	0.456386	0.451777	0.347329	0.378116	0.308245	0.311251	0.390528	0.444728
0.460079	0.445649	0.473451	0.392738	0.416858	0.461501	0.475136	0.618213	0.466769	0.446252	0.427997	0.387972	0.390117	0.42321	0.52497
0.34016	0.308451	0.357128	0.270294	0.354005	0.363643	0.333019	0.315973	0.614208	0.367063	0.31448	0.281317	0.304937	0.395738	0.383567
0.514411	0.463188	0.484103	0.348985	0.382821	0.470387	0.457795	0.425946	0.388649	0.719213	0.457187	0.388599	0.363504	0.48755	0.527002
0.462105	0.448049	0.434688	0.475361	0.338164	0.425227	0.423971	0.512424	0.42302	0.440229	0.665985	0.377026	0.401615	0.397933	0.522705
0.333764	0.314014	0.354854	0.465944	0.297287	0.34251	0.34828	0.426657	0.3948	0.340501	0.383814	0.487604	0.360057	0.302373	0.39236
0.491186	0.409279	0.462514	0.460711	0.388767	0.421039	0.417476	0.517498	0.395088	0.452272	0.490922	0.390894	0.609854	0.420265	0.450391
0.413342	0.411037	0.461343	0.405849	0.369537	0.398247	0.409578	0.427177	0.489153	0.42947	0.389729	0.340015	0.340597	0.575318	0.424758
0.45135	0.439989	0.445416	0.45013	0.424636	0.410367	0.480663	0.491163	0.486639	0.422817	0.479543	0.407981	0.411383	0.435388	0.722795

## Sheet: Fig1b_Awake_to_Vol3
0.483715	0.409708	0.269708	0.202085	0.24814	0.218204	0.344218	0.411841	0.399607	0.402418	0.235806	0.326215	0.399683	0.422802	0.255405
0.373268	0.432686	0.189458	0.203031	0.161255	0.17133	0.266703	0.318842	0.359878	0.320455	0.179209	0.277061	0.327244	0.262113	0.264105
0.408148	0.391989	0.381661	0.216539	0.317325	0.294049	0.357451	0.391005	0.401721	0.434308	0.315576	0.39874	0.426007	0.403985	0.280777
0.409608	0.3931	0.312364	0.258491	0.258133	0.301851	0.353511	0.38561	0.366223	0.402403	0.233333	0.349972	0.387947	0.41028	0.253578
0.394559	0.372402	0.273258	0.200869	0.34802	0.245798	0.348384	0.344724	0.405637	0.36802	0.174008	0.346138	0.388666	0.387836	0.255527
0.423311	0.407202	0.255345	0.210323	0.224816	0.271775	0.321154	0.316746	0.409758	0.359522	0.214044	0.306955	0.376039	0.344335	0.278335
0.390776	0.381343	0.260752	0.205653	0.218054	0.21367	0.341444	0.319076	0.362638	0.33846	0.203688	0.332382	0.351404	0.291112	0.264453
0.447609	0.410749	0.301204	0.236214	0.279565	0.247317	0.371473	0.464925	0.443047	0.407871	0.259305	0.383937	0.441442	0.429397	0.264703
0.332557	0.312002	0.263353	0.188912	0.280976	0.210052	0.313184	0.289783	0.415757	0.303259	0.195586	0.235343	0.304885	0.278794	0.26387
0.383861	0.350709	0.231805	0.177111	0.195199	0.176133	0.30436	0.285979	0.349691	0.427476	0.175251	0.272428	0.365812	0.372328	0.230563
0.401112	0.404292	0.225785	0.213979	0.174698	0.155473	0.257199	0.344666	0.378756	0.350628	0.217433	0.314053	0.365663	0.299937	0.246033
0.366735	0.366288	0.208487	0.213411	0.189862	0.131149	0.24055	0.309858	0.383375	0.297151	0.13703	0.367539	0.327823	0.236341	0.275912
0.361849	0.33413	0.173561	0.169578	0.134172	0.152529	0.233412	0.284403	0.292314	0.285263	0.130619	0.255771	0.355169	0.21828	0.221697
0.43668	0.394253	0.325218	0.208875	0.284371	0.258972	0.358745	0.367439	0.382515	0.406537	0.271538	0.358679	0.408618	0.474114	0.215812
0.433394	0.433095	0.268154	0.240881	0.221955	0.186486	0.32213	0.359516	0.437742	0.386573	0.205988	0.320405	0.39912	0.327276	0.318196

## Sheet: Fig1c_Self_to_Self
SelfSelf_Awake_to_Vol3	SelfSelf_Awake_to_Recovery
0.483715	0.695397
0.432686	0.569421
0.381661	0.512482
0.258491	0.452822
0.34802	0.598636
0.271775	0.627495
0.341444	0.519824
0.464925	0.618213
0.415757	0.614208
0.427476	0.719213
0.217433	0.665985
0.367539	0.487604
0.355169	0.609854
0.474114	0.575318
0.318196	0.722795

## Sheet: Fig1d_SelfSelf_minus_SelfOther
Idiff_Awake_to_Vol3	Idiff_Awake_to_Recovery
0.159012	0.235673
0.170261	0.124097
0.0218307	0.168653
-0.0856451	0.0822202
0.0261753	0.223533
-0.0459317	0.188919
0.0461967	0.129878
0.113222	0.175878
0.146288	0.279225
0.150959	0.279204
-0.0777297	0.23152
0.104398	0.126374
0.1232	0.169261
0.139953	0.167473
-0.00628354	0.277261
