# Supplementary material for: General anaesthesia decreases the uniqueness of brain functional connectivity across individuals and species
Source: Nat Hum Behav. 2025 Mar 24;9(5):987–1004. doi: 10.1038/s41562-025-02121-9 (PMC12106074; doi:10.1038/s41562-025-02121-9)
Supplement: Supplementary file 9 — Individual data points, matrices and brain maps. [file 41562_2025_2121_MOESM9_ESM.xlsx]

## Sheet: Fig2ab_ICC_Delta_Matrix
0	-0.00455155	-0.0935304	0.308443	-0.318367	0.0738972	0.100665	0.176827	-0.0407787	-0.034667	0.354342	0.543726	0.681917	0.458247	-0.09955	-0.140169	-0.24291	-0.0346357	-0.510274	-0.139176	-0.151386	-0.153017	0.0816889	0.248885	-0.304106	0.127115	-0.0141716	0.185078	0.441127	0.649543	-0.0086125	0.334704	0.598674	-0.583774	-0.100085	0.384516	0.443163	-0.20995	0.0717075	-0.263802	-0.220963	0.00782121	0.276526	-0.409113	-0.0797291	-0.0126867	0.16388	0.180792	0.324269	-0.0747365
-0.00455155	0	0.25096	0.222519	-0.63437	-0.231839	0.556756	0.350911	0.422112	0.463493	0.605747	-0.144675	0.16883	0.760169	-0.195271	-0.490313	-0.153114	-0.149783	-0.657271	-0.151796	0.254107	-0.169266	0.264846	0.32031	-0.0456403	0.307643	0.0999933	0.484677	-0.10825	0.0733917	0.150466	-0.377775	0.631899	0.0622199	0.0509844	0.526564	0.65248	-0.169807	-0.151951	0.0600541	-0.12304	0.219897	0.258595	-0.133654	0.102152	0.347913	0.249998	0.313842	0.660963	0.317214
-0.0935304	0.25096	0	0.101641	-0.0383192	-0.355088	-0.29944	0.372577	0.0920033	0.0730855	0.332301	-0.12035	-0.000973576	0.623327	0.0912799	0.194946	0.111896	0.0175641	0.274414	-0.31792	0.321504	0.142128	-0.0665162	0.0881131	0.527482	0.0989909	-0.0823029	0.00320065	0.390366	0.00107477	0.403696	-0.534316	0.671493	0.184522	0.659059	0.729954	0.257509	0.426089	0.383782	0.602237	0.42636	0.682829	0.668939	-0.247055	0.283386	0.22626	0.232974	0.751899	0.118812	0.919759
0.308443	0.222519	0.101641	0	0.198306	0.0391206	0.120121	0.625596	0.0994703	0.0405783	0.47417	0.509635	0.608562	0.258652	-0.161957	0.00968071	-0.452474	-0.135205	-0.563488	0.286133	0.273844	-0.162725	0.224398	0.301513	-0.360174	0.52584	0.454318	0.281584	0.334036	0.59147	0.189102	-0.27793	0.451843	-0.129187	-0.280617	-0.642879	0.412589	-0.705295	-0.225997	-0.31782	0.226437	0.26929	-0.179457	-0.934968	-0.755509	-0.589487	-0.314138	0.0308643	0.300101	0.174284
-0.318367	-0.63437	-0.0383192	0.198306	0	-0.262	0.947025	-0.34318	0.0571059	-0.0616997	-0.310164	-0.118854	-0.234581	-0.286101	-0.127781	0.27597	0.535681	0.0520025	0.638437	0.155141	0.0537313	-0.0592066	0.22547	0.136865	0.0856067	0.379671	-0.068467	0.164696	-0.158471	-0.244155	0.311134	0.219203	0.538808	-0.290334	-0.0328684	0.418021	-0.0779395	-0.0867995	-0.428807	-0.0740794	0.396386	0.0636301	0.478944	-0.33272	0.476598	0.225433	-0.386222	-0.615047	-0.20832	0.213896
0.0738972	-0.231839	-0.355088	0.0391206	-0.262	0	0.578386	0.687765	-0.432272	0.535458	0.252437	0.337989	0.492399	0.0860558	-0.120169	0.0942522	0.0629497	-0.246909	-0.495806	-0.532444	-0.338419	0.19779	-0.163674	-0.203659	-0.522987	-0.325284	-0.184968	0.0842826	0.237307	-0.206125	0.101193	1.03069	0.0796491	-0.24675	-0.273747	-0.379818	-0.599301	-0.407928	0.257603	-0.169566	-0.361898	-0.00492535	-0.448129	0.280756	-0.0686578	0.483244	-0.445662	0.208772	-0.422793	0.237459
0.100665	0.556756	-0.29944	0.120121	0.947025	0.578386	0	0.0921136	0.338834	0.609514	0.292693	-0.0250685	0.456997	-0.00959926	-0.115107	-0.373425	0.276536	0.542434	0.0122929	-0.100748	-0.154907	-0.362512	-0.206645	-0.114071	-0.21222	0.228709	-0.352678	0.0898555	-0.599982	-0.194348	0.19197	-0.0754879	0.151525	0.0622319	-0.143237	0.0100935	-0.181449	-0.332193	-0.205242	-0.0992773	0.0266629	-0.0717899	0.0814858	-0.202461	0.434163	0.15291	0.284924	0.292528	0.182031	-0.0884374
0.176827	0.350911	0.372577	0.625596	-0.34318	0.687765	0.0921136	0	-0.122044	0.683661	0.170271	0.183053	0.156176	0.196586	0.0102715	0.271034	-0.264152	0.175488	0.31642	0.231023	0.118421	-0.225886	-0.318116	-0.0981468	-0.204337	-0.163556	-0.112378	0.154394	-0.0769434	0.0875143	0.280188	0.62638	-0.0692493	-0.466395	-0.405891	0.0978138	0.247192	-0.0488078	0.153575	-0.182059	0.327641	-0.238609	0.422911	0.44515	0.431417	0.528954	-0.069992	0.471393	0.478823	0.323911
-0.0407787	0.422112	0.0920033	0.0994703	0.0571059	-0.432272	0.338834	-0.122044	0	0.431552	0.304633	-0.185928	-0.196995	-0.0114335	0.31029	-0.533323	0.139719	0.794202	0.165946	0.275278	0.191087	-0.179234	-0.0187207	-0.271442	0.0884521	0.124839	0.00418258	-0.00438808	-0.269011	-0.0186018	0.227883	0.0158653	-0.0244278	0.0764221	0.0661031	0.416031	0.250696	-0.0350376	-0.646777	-0.615318	-0.114001	0.0211857	0.34878	-0.0340791	0.578562	0.344164	-0.039364	0.249843	0.503878	0.548719
-0.034667	0.463493	0.0730855	0.0405783	-0.0616997	0.535458	0.609514	0.683661	0.431552	0	0.344481	0.311966	0.361066	0.359911	0.317104	0.377629	0.676656	0.0589683	-0.235654	-0.0858746	0.0195343	-0.0217265	0.180534	0.328483	-0.176131	0.181914	-0.0641858	0.124963	-0.131301	0.348433	-0.0514381	0.161821	-0.210094	-0.342928	0.0233683	-0.340365	-0.0240002	-0.211874	-0.225561	-0.583868	0.279047	-0.315115	-0.272635	-0.153408	0.0692427	0.0412027	-0.237556	-0.341437	0.365707	0.242434
0.354342	0.605747	0.332301	0.47417	-0.310164	0.252437	0.292693	0.170271	0.304633	0.344481	0	-0.335681	-0.271054	0.554545	-0.508825	-0.204741	-0.211268	0.0645223	-0.147245	0.021893	0.230311	-0.449196	0.165677	0.111533	0.0345676	-0.328033	-0.186972	-0.107488	-0.0308202	-0.0840521	0.170299	-0.324519	0.21598	0.136031	0.338536	0.555905	0.333804	0.100768	0.0587864	-0.183017	0.106651	0.0846342	0.107257	-0.0453716	0.0491496	0.248798	-0.475544	0.857152	0.552117	0.0982178
0.543726	-0.144675	-0.12035	0.509635	-0.118854	0.337989	-0.0250685	0.183053	-0.185928	0.311966	-0.335681	0	0.484738	-0.165993	-0.00259522	0.0887184	0.840673	-0.176091	-0.710095	-0.198925	0.126727	-0.162963	0.218117	0.616478	0.19832	0.782025	0.431391	0.758637	0.363082	0.513425	-0.395602	-0.192464	0.0404771	-0.0893484	0.199968	-0.205827	-0.118774	-0.363452	-0.114024	0.347975	0.203809	0.0854352	-0.283035	-0.163014	-0.339025	0.0143713	0.545871	0.33351	-0.648883	0.221464
0.681917	0.16883	-0.000973576	0.608562	-0.234581	0.492399	0.456997	0.156176	-0.196995	0.361066	-0.271054	0.484738	0	-0.0390246	-0.496409	-0.00431739	0.180666	-0.0619954	-0.209194	-0.116394	0.0331502	-0.380208	0.467181	0.34553	-0.444015	0.656167	0.204809	0.0447613	-0.210711	0.0330572	-0.259697	-0.00861328	0.045453	-0.0167321	-0.274926	0.238599	-0.0492031	-0.071863	-0.0296932	-0.517128	-0.300737	-0.0599763	-0.177601	-0.86373	-0.47618	0.444893	-0.434134	0.433595	0.43155	-0.205423
0.458247	0.760169	0.623327	0.258652	-0.286101	0.0860558	-0.00959926	0.196586	-0.0114335	0.359911	0.554545	-0.165993	-0.0390246	0	-0.690037	-0.506848	-0.0188489	-0.441032	-0.40795	-0.180783	0.0600099	-0.370617	0.129152	0.158534	0.115353	0.0126055	-0.201621	-0.0843949	-0.0601426	-0.101578	0.250332	-0.135186	-0.0971018	-0.0449827	-0.13937	0.533332	0.266047	0.390389	-0.309915	-0.295334	-0.129794	0.550304	0.137938	-0.640723	-0.665559	0.522961	-0.380939	-0.0818961	-0.323308	-0.132564
-0.09955	-0.195271	0.0912799	-0.161957	-0.127781	-0.120169	-0.115107	0.0102715	0.31029	0.317104	-0.508825	-0.00259522	-0.496409	-0.690037	0	0.32637	0.726315	0.932215	0.538664	0.512686	0.156358	0.28372	0.278062	0.149612	0.138909	-0.245054	0.564312	0.130876	0.187051	0.57902	-0.211614	0.0310644	0.157512	0.241577	0.0934952	0.247747	-0.130922	0.524622	-0.495984	0.189122	0.7592	0.101862	-0.105339	0.0566858	0.661271	0.201235	0.887847	1.1882	1.26165	0.996491
-0.140169	-0.490313	0.194946	0.00968071	0.27597	0.0942522	-0.373425	0.271034	-0.533323	0.377629	-0.204741	0.0887184	-0.00431739	-0.506848	0.32637	0	0.365366	0.576797	-0.236064	0.199189	-0.124682	0.530695	0.387533	-0.187417	-0.188367	-0.133401	0.345046	0.13596	0.452274	0.167927	0.140851	0.18004	-0.173015	0.213345	-0.241462	0.437931	0.126737	0.330383	-0.413292	0.254613	0.721439	0.142278	-0.317214	-0.0115424	0.195243	0.274415	0.669689	1.15266	0.863793	0.581639
-0.24291	-0.153114	0.111896	-0.452474	0.535681	0.0629497	0.276536	-0.264152	0.139719	0.676656	-0.211268	0.840673	0.180666	-0.0188489	0.726315	0.365366	0	0.574793	0.288547	0.0742357	0.520945	0.499555	0.391625	0.173809	0.231244	0.197613	0.591605	0.74485	0.160697	0.218672	-0.0563605	-0.312038	0.238935	0.0806498	0.158191	0.666923	-0.000957777	0.501782	-0.479884	0.196294	0.670846	0.413611	-0.124381	0.34299	0.00865493	0.546134	0.520724	1.12328	0.727835	0.699409
-0.0346357	-0.149783	0.0175641	-0.135205	0.0520025	-0.246909	0.542434	0.175488	0.794202	0.0589683	0.0645223	-0.176091	-0.0619954	-0.441032	0.932215	0.576797	0.574793	0	0.75714	0.128409	0.340096	0.26294	0.514555	0.0105015	0.135341	-0.502592	0.640983	0.331856	-0.564134	0.494565	-0.056248	-0.384798	0.254681	-0.216175	0.156816	0.0738862	0.232194	0.27197	-0.495493	0.046855	0.568076	0.194002	-0.191514	0.751275	0.27364	0.0690396	0.733597	0.606231	0.584323	0.223395
-0.510274	-0.657271	0.274414	-0.563488	0.638437	-0.495806	0.0122929	0.31642	0.165946	-0.235654	-0.147245	-0.710095	-0.209194	-0.40795	0.538664	-0.236064	0.288547	0.75714	0	-0.217084	0.408015	0.82632	0.432296	0.378718	0.420973	0.372191	0.546951	0.950966	0.110091	0.547113	0.765244	-0.125232	0.623193	0.378191	0.267664	0.874655	0.582996	0.173519	-0.109472	0.426886	0.802006	0.697545	0.461754	0.320182	0.393052	0.257545	1.09527	0.798964	0.845496	0.797124
-0.139176	-0.151796	-0.31792	0.286133	0.155141	-0.532444	-0.100748	0.231023	0.275278	-0.0858746	0.021893	-0.198925	-0.116394	-0.180783	0.512686	0.199189	0.0742357	0.128409	-0.217084	0	0.368926	-0.21002	-0.235362	-0.266112	-0.016011	-0.507072	-0.256121	0.195962	-0.0913732	-0.170858	0.308462	0.0644723	0.207363	-0.553436	-0.0933583	0.311435	0.283875	0.13325	0.345085	0.178564	0.431223	0.0474594	0.595595	0.018552	0.0887155	0.572768	0.0991678	0.243499	0.388862	0.383337
-0.151386	0.254107	0.321504	0.273844	0.0537313	-0.338419	-0.154907	0.118421	0.191087	0.0195343	0.230311	0.126727	0.0331502	0.0600099	0.156358	-0.124682	0.520945	0.340096	0.408015	0.368926	0	-0.0107126	-0.00162099	0.561891	0.156203	0.18516	0.148576	0.277759	-0.087001	0.343594	0.163809	0.471446	0.0249043	-0.275285	0.371933	0.488898	0.148067	0.390431	0.506383	0.155802	0.406611	0.0649128	0.704635	0.557187	0.20786	0.879948	-0.0805548	0.0128491	0.0871231	-0.0411866
-0.153017	-0.169266	0.142128	-0.162725	-0.0592066	0.19779	-0.362512	-0.225886	-0.179234	-0.0217265	-0.449196	-0.162963	-0.380208	-0.370617	0.28372	0.530695	0.499555	0.26294	0.82632	-0.21002	-0.0107126	0	0.491661	0.233458	0.0674003	0.186643	0.638528	0.681513	0.228987	0.43482	0.168375	-0.171401	0.468456	0.291847	0.157194	0.0901446	-0.0329796	0.240647	0.0597632	0.357635	0.566817	0.290379	0.360341	0.834033	0.255743	0.275935	0.67307	0.298623	0.614086	0.0202259
0.0816889	0.264846	-0.0665162	0.224398	0.22547	-0.163674	-0.206645	-0.318116	-0.0187207	0.180534	0.165677	0.218117	0.467181	0.129152	0.278062	0.387533	0.391625	0.514555	0.432296	-0.235362	-0.00162099	0.491661	0	0.853361	0.472425	0.989625	0.524567	0.708945	0.608266	0.778404	0.0597671	0.131847	0.32429	0.567311	0.388631	0.467524	0.184612	0.12334	0.0821759	0.683688	0.548207	0.538548	0.592787	-0.114374	-0.0716623	0.562746	0.439697	0.259049	0.190826	0.256267
0.248885	0.32031	0.0881131	0.301513	0.136865	-0.203659	-0.114071	-0.0981468	-0.271442	0.328483	0.111533	0.616478	0.34553	0.158534	0.149612	-0.187417	0.173809	0.0105015	0.378718	-0.266112	0.561891	0.233458	0.853361	0	0.290806	0.22675	0.492983	0.506408	0.285806	0.576083	-0.0424783	-0.230688	0.143301	0.215017	0.499059	-0.228589	0.323099	-0.380457	0.179514	0.764418	0.33186	-0.209078	0.157098	0.377154	-0.057357	0.510913	0.246447	-0.113023	-0.15003	-0.666212
-0.304106	-0.0456403	0.527482	-0.360174	0.0856067	-0.522987	-0.21222	-0.204337	0.0884521	-0.176131	0.0345676	0.19832	-0.444015	0.115353	0.138909	-0.188367	0.231244	0.135341	0.420973	-0.016011	0.156203	0.0674003	0.472425	0.290806	0	0.365124	0.432505	0.799475	0.178334	0.45897	0.233053	0.0307863	0.575399	0.711616	0.906799	0.68464	0.200395	0.121472	0.36948	0.456637	0.945935	0.991263	0.948959	0.185485	-0.012682	0.489946	1.16752	1.20174	0.45738	0.545545
0.127115	0.307643	0.0989909	0.52584	0.379671	-0.325284	0.228709	-0.163556	0.124839	0.181914	-0.328033	0.782025	0.656167	0.0126055	-0.245054	-0.133401	0.197613	-0.502592	0.372191	-0.507072	0.18516	0.186643	0.989625	0.22675	0.365124	0	0.338295	0.6449	0.158995	0.182552	-0.0815786	-0.0659294	0.504412	0.649115	0.498624	0.176876	0.212872	-0.320896	0.430912	0.55699	0.491624	0.298623	-0.0626684	0.686194	-0.0346524	0.387746	0.382049	-0.0892375	0.182875	-0.562997
-0.0141716	0.0999933	-0.0823029	0.454318	-0.068467	-0.184968	-0.352678	-0.112378	0.00418258	-0.0641858	-0.186972	0.431391	0.204809	-0.201621	0.564312	0.345046	0.591605	0.640983	0.546951	-0.256121	0.148576	0.638528	0.524567	0.492983	0.432505	0.338295	0	0.819241	0.585449	0.226851	0.00478133	-0.134154	0.53957	0.608066	0.507315	0.442297	0.14425	-0.175582	0.138895	0.0818294	0.923991	0.164598	0.315681	0.798948	0.503599	0.825658	0.895646	0.625241	0.599641	-0.0691473
0.185078	0.484677	0.00320065	0.281584	0.164696	0.0842826	0.0898555	0.154394	-0.00438808	0.124963	-0.107488	0.758637	0.0447613	-0.0843949	0.130876	0.13596	0.74485	0.331856	0.950966	0.195962	0.277759	0.681513	0.708945	0.506408	0.799475	0.6449	0.819241	0	0.394985	-0.0428251	-0.084021	-0.32574	0.281987	0.640433	0.657187	0.407066	0.0596975	-0.526097	0.360027	0.760678	0.746737	0.243518	0.556997	1.17666	0.760808	0.35185	0.713151	0.510485	0.920937	0.176567
0.441127	-0.10825	0.390366	0.334036	-0.158471	0.237307	-0.599982	-0.0769434	-0.269011	-0.131301	-0.0308202	0.363082	-0.210711	-0.0601426	0.187051	0.452274	0.160697	-0.564134	0.110091	-0.0913732	-0.087001	0.228987	0.608266	0.285806	0.178334	0.158995	0.585449	0.394985	0	0.464185	0.164838	0.274099	0.546935	-0.19239	-0.218319	0.0615195	0.0175395	-0.300102	0.23824	0.204075	0.256274	-0.200131	-0.556556	0.185959	-0.262657	0.153339	-0.384446	-0.485355	-0.152362	-0.241644
0.649543	0.0733917	0.00107477	0.59147	-0.244155	-0.206125	-0.194348	0.0875143	-0.0186018	0.348433	-0.0840521	0.513425	0.0330572	-0.101578	0.57902	0.167927	0.218672	0.494565	0.547113	-0.170858	0.343594	0.43482	0.778404	0.576083	0.45897	0.182552	0.226851	-0.0428251	0.464185	0	-0.1493	-0.340701	-0.25316	0.212378	0.295349	-0.211365	0.128233	0.301998	0.324682	0.776206	0.241659	-0.42018	-0.400529	0.673662	0.253071	-0.206921	0.0358747	0.0137868	0.304545	-0.0529534
-0.0086125	0.150466	0.403696	0.189102	0.311134	0.101193	0.19197	0.280188	0.227883	-0.0514381	0.170299	-0.395602	-0.259697	0.250332	-0.211614	0.140851	-0.0563605	-0.056248	0.765244	0.308462	0.163809	0.168375	0.0597671	-0.0424783	0.233053	-0.0815786	0.00478133	-0.084021	0.164838	-0.1493	0	0.263209	1.00332	0.00675994	0.344722	1.10715	0.79577	0.340801	0.112605	0.710967	0.209899	0.196767	0.78231	-0.0755491	0.932464	0.613739	-0.263501	-0.0349926	0.111167	-0.159888
0.334704	-0.377775	-0.534316	-0.27793	0.219203	1.03069	-0.0754879	0.62638	0.0158653	0.161821	-0.324519	-0.192464	-0.00861328	-0.135186	0.0310644	0.18004	-0.312038	-0.384798	-0.125232	0.0644723	0.471446	-0.171401	0.131847	-0.230688	0.0307863	-0.0659294	-0.134154	-0.32574	0.274099	-0.340701	0.263209	0	0.0807101	0.180024	0.161265	0.36217	0.0970226	0.337088	0.138621	-0.214103	0.300442	0.694744	0.165092	0.186105	0.0186437	0.530672	0.653875	0.571115	0.284002	0.655236
0.598674	0.631899	0.671493	0.451843	0.538808	0.0796491	0.151525	-0.0692493	-0.0244278	-0.210094	0.21598	0.0404771	0.045453	-0.0971018	0.157512	-0.173015	0.238935	0.254681	0.623193	0.207363	0.0249043	0.468456	0.32429	0.143301	0.575399	0.504412	0.53957	0.281987	0.546935	-0.25316	1.00332	0.0807101	0	0.533144	0.120956	0.430634	0.668251	-0.00168373	0.169478	0.335663	0.441892	0.25452	0.823754	0.121352	0.545991	0.450419	0.671929	0.253285	0.685899	-0.105903
-0.583774	0.0622199	0.184522	-0.129187	-0.290334	-0.24675	0.0622319	-0.466395	0.0764221	-0.342928	0.136031	-0.0893484	-0.0167321	-0.0449827	0.241577	0.213345	0.0806498	-0.216175	0.378191	-0.553436	-0.275285	0.291847	0.567311	0.215017	0.711616	0.649115	0.608066	0.640433	-0.19239	0.212378	0.00675994	0.180024	0.533144	0	0.571398	0.0197255	0.400756	-0.0252673	0.253748	0.558293	0.953502	1.0651	1.0851	-0.0352365	0.793234	0.391755	0.452738	0.730127	0.487376	0.381592
-0.100085	0.0509844	0.659059	-0.280617	-0.0328684	-0.273747	-0.143237	-0.405891	0.0661031	0.0233683	0.338536	0.199968	-0.274926	-0.13937	0.0934952	-0.241462	0.158191	0.156816	0.267664	-0.0933583	0.371933	0.157194	0.388631	0.499059	0.906799	0.498624	0.507315	0.657187	-0.218319	0.295349	0.344722	0.161265	0.120956	0.571398	0	0.311782	-0.129865	0.699402	0.526725	0.937436	0.984214	0.983654	0.83263	-0.197489	0.555732	0.83308	1.11927	0.885914	0.547634	0.575455
0.384516	0.526564	0.729954	-0.642879	0.418021	-0.379818	0.0100935	0.0978138	0.416031	-0.340365	0.555905	-0.205827	0.238599	0.533332	0.247747	0.437931	0.666923	0.0738862	0.874655	0.311435	0.488898	0.0901446	0.467524	-0.228589	0.68464	0.176876	0.442297	0.407066	0.0615195	-0.211365	1.10715	0.36217	0.430634	0.0197255	0.311782	0	0.48818	0.320263	0.0930066	-0.0249206	0.0668264	0.349993	0.754808	0.635432	0.309559	0.717068	0.788568	0.238066	-0.079701	0.0877658
0.443163	0.65248	0.257509	0.412589	-0.0779395	-0.599301	-0.181449	0.247192	0.250696	-0.0240002	0.333804	-0.118774	-0.0492031	0.266047	-0.130922	0.126737	-0.000957777	0.232194	0.582996	0.283875	0.148067	-0.0329796	0.184612	0.323099	0.200395	0.212872	0.14425	0.0596975	0.0175395	0.128233	0.79577	0.0970226	0.668251	0.400756	-0.129865	0.48818	0	0.223901	0.35599	-0.0231103	0.216746	0.107321	0.396329	0.0260691	0.245902	-0.153913	-0.290515	0.374278	-0.186584	0.119982
-0.20995	-0.169807	0.426089	-0.705295	-0.0867995	-0.407928	-0.332193	-0.0488078	-0.0350376	-0.211874	0.100768	-0.363452	-0.071863	0.390389	0.524622	0.330383	0.501782	0.27197	0.173519	0.13325	0.390431	0.240647	0.12334	-0.380457	0.121472	-0.320896	-0.175582	-0.526097	-0.300102	0.301998	0.340801	0.337088	-0.00168373	-0.0252673	0.699402	0.320263	0.223901	0	-0.236032	-0.472778	0.0594557	0.161683	0.585722	0.569392	0.637378	0.422271	0.799408	0.413242	0.522556	0.293035
0.0717075	-0.151951	0.383782	-0.225997	-0.428807	0.257603	-0.205242	0.153575	-0.646777	-0.225561	0.0587864	-0.114024	-0.0296932	-0.309915	-0.495984	-0.413292	-0.479884	-0.495493	-0.109472	0.345085	0.506383	0.0597632	0.0821759	0.179514	0.36948	0.430912	0.138895	0.360027	0.23824	0.324682	0.112605	0.138621	0.169478	0.253748	0.526725	0.0930066	0.35599	-0.236032	0	0.279854	0.314788	0.600289	0.230929	0.23526	-0.0757146	0.227176	-0.0670506	-0.0737038	-0.434292	-0.199855
-0.263802	0.0600541	0.602237	-0.31782	-0.0740794	-0.169566	-0.0992773	-0.182059	-0.615318	-0.583868	-0.183017	0.347975	-0.517128	-0.295334	0.189122	0.254613	0.196294	0.046855	0.426886	0.178564	0.155802	0.357635	0.683688	0.764418	0.456637	0.55699	0.0818294	0.760678	0.204075	0.776206	0.710967	-0.214103	0.335663	0.558293	0.937436	-0.0249206	-0.0231103	-0.472778	0.279854	0	0.935683	0.53796	0.163883	0.159858	0.344987	0.012015	0.588022	0.751478	0.230676	0.0850671
-0.220963	-0.12304	0.42636	0.226437	0.396386	-0.361898	0.0266629	0.327641	-0.114001	0.279047	0.106651	0.203809	-0.300737	-0.129794	0.7592	0.721439	0.670846	0.568076	0.802006	0.431223	0.406611	0.566817	0.548207	0.33186	0.945935	0.491624	0.923991	0.746737	0.256274	0.241659	0.209899	0.300442	0.441892	0.953502	0.984214	0.0668264	0.216746	0.0594557	0.314788	0.935683	0	-0.0103965	0.494733	0.846791	0.980175	1.32147	0.498772	1.04633	0.989752	0.501817
0.00782121	0.219897	0.682829	0.26929	0.0636301	-0.00492535	-0.0717899	-0.238609	0.0211857	-0.315115	0.0846342	0.0854352	-0.0599763	0.550304	0.101862	0.142278	0.413611	0.194002	0.697545	0.0474594	0.0649128	0.290379	0.538548	-0.209078	0.991263	0.298623	0.164598	0.243518	-0.200131	-0.42018	0.196767	0.694744	0.25452	1.0651	0.983654	0.349993	0.107321	0.161683	0.600289	0.53796	-0.0103965	0	0.365881	0.357945	0.904848	0.694469	0.566323	0.539514	0.398148	0.327054
0.276526	0.258595	0.668939	-0.179457	0.478944	-0.448129	0.0814858	0.422911	0.34878	-0.272635	0.107257	-0.283035	-0.177601	0.137938	-0.105339	-0.317214	-0.124381	-0.191514	0.461754	0.595595	0.704635	0.360341	0.592787	0.157098	0.948959	-0.0626684	0.315681	0.556997	-0.556556	-0.400529	0.78231	0.165092	0.823754	1.0851	0.83263	0.754808	0.396329	0.585722	0.230929	0.163883	0.494733	0.365881	0	-0.289698	0.680212	0.830172	0.401531	0.142175	0.53028	0.50994
-0.409113	-0.133654	-0.247055	-0.934968	-0.33272	0.280756	-0.202461	0.44515	-0.0340791	-0.153408	-0.0453716	-0.163014	-0.86373	-0.640723	0.0566858	-0.0115424	0.34299	0.751275	0.320182	0.018552	0.557187	0.834033	-0.114374	0.377154	0.185485	0.686194	0.798948	1.17666	0.185959	0.673662	-0.0755491	0.186105	0.121352	-0.0352365	-0.197489	0.635432	0.0260691	0.569392	0.23526	0.159858	0.846791	0.357945	-0.289698	0	0.151392	0.173511	1.06621	1.00402	0.883779	1.1286
-0.0797291	0.102152	0.283386	-0.755509	0.476598	-0.0686578	0.434163	0.431417	0.578562	0.0692427	0.0491496	-0.339025	-0.47618	-0.665559	0.661271	0.195243	0.00865493	0.27364	0.393052	0.0887155	0.20786	0.255743	-0.0716623	-0.057357	-0.012682	-0.0346524	0.503599	0.760808	-0.262657	0.253071	0.932464	0.0186437	0.545991	0.793234	0.555732	0.309559	0.245902	0.637378	-0.0757146	0.344987	0.980175	0.904848	0.680212	0.151392	0	0.207712	1.39541	1.18044	1.09584	0.966287
-0.0126867	0.347913	0.22626	-0.589487	0.225433	0.483244	0.15291	0.528954	0.344164	0.0412027	0.248798	0.0143713	0.444893	0.522961	0.201235	0.274415	0.546134	0.0690396	0.257545	0.572768	0.879948	0.275935	0.562746	0.510913	0.489946	0.387746	0.825658	0.35185	0.153339	-0.206921	0.613739	0.530672	0.450419	0.391755	0.83308	0.717068	-0.153913	0.422271	0.227176	0.012015	1.32147	0.694469	0.830172	0.173511	0.207712	0	0.881171	0.688841	1.07456	0.80237
0.16388	0.249998	0.232974	-0.314138	-0.386222	-0.445662	0.284924	-0.069992	-0.039364	-0.237556	-0.475544	0.545871	-0.434134	-0.380939	0.887847	0.669689	0.520724	0.733597	1.09527	0.0991678	-0.0805548	0.67307	0.439697	0.246447	1.16752	0.382049	0.895646	0.713151	-0.384446	0.0358747	-0.263501	0.653875	0.671929	0.452738	1.11927	0.788568	-0.290515	0.799408	-0.0670506	0.588022	0.498772	0.566323	0.401531	1.06621	1.39541	0.881171	0	1.02555	0.609978	0.714127
0.180792	0.313842	0.751899	0.0308643	-0.615047	0.208772	0.292528	0.471393	0.249843	-0.341437	0.857152	0.33351	0.433595	-0.0818961	1.1882	1.15266	1.12328	0.606231	0.798964	0.243499	0.0128491	0.298623	0.259049	-0.113023	1.20174	-0.0892375	0.625241	0.510485	-0.485355	0.0137868	-0.0349926	0.571115	0.253285	0.730127	0.885914	0.238066	0.374278	0.413242	-0.0737038	0.751478	1.04633	0.539514	0.142175	1.00402	1.18044	0.688841	1.02555	0	0.843981	0.922424
0.324269	0.660963	0.118812	0.300101	-0.20832	-0.422793	0.182031	0.478823	0.503878	0.365707	0.552117	-0.648883	0.43155	-0.323308	1.26165	0.863793	0.727835	0.584323	0.845496	0.388862	0.0871231	0.614086	0.190826	-0.15003	0.45738	0.182875	0.599641	0.920937	-0.152362	0.304545	0.111167	0.284002	0.685899	0.487376	0.547634	-0.079701	-0.186584	0.522556	-0.434292	0.230676	0.989752	0.398148	0.53028	0.883779	1.09584	1.07456	0.609978	0.843981	0	0.46305
-0.0747365	0.317214	0.919759	0.174284	0.213896	0.237459	-0.0884374	0.323911	0.548719	0.242434	0.0982178	0.221464	-0.205423	-0.132564	0.996491	0.581639	0.699409	0.223395	0.797124	0.383337	-0.0411866	0.0202259	0.256267	-0.666212	0.545545	-0.562997	-0.0691473	0.176567	-0.241644	-0.0529534	-0.159888	0.655236	-0.105903	0.381592	0.575455	0.0877658	0.119982	0.293035	-0.199855	0.0850671	0.501817	0.327054	0.50994	1.1286	0.966287	0.80237	0.714127	0.922424	0.46305	0
-0.445174	0.382172	0.993093	-0.166937	-0.335983	-0.0526891	-0.282246	0.556466	0.801018	-0.223351	0.770889	-0.273202	0.0402556	0.797103	0.731429	0.325358	0.420103	0.446574	0.63694	0.579316	0.357601	0.325616	0.25705	0.196248	0.744483	0.432673	0.834731	0.709308	0.733328	0.440698	0.599445	0.601973	1.01183	0.207975	0.506492	-0.237886	0.593182	0.501621	0.558435	0.76665	1.11909	0.896563	0.405963	0.238624	0.627341	0.49224	1.15011	0.702166	0.890276	0.423443
0.287774	0.397783	0.197684	0.200155	0.129289	-0.486364	0.337934	-0.118446	0.773545	-0.417665	0.115901	-0.625714	-0.119829	-0.141423	0.555348	0.896489	0.496746	0.691991	1.19438	-0.323405	-0.120748	0.526463	0.665205	0.280721	0.902889	0.282466	0.727176	0.64623	-0.0825724	0.116145	-0.142075	0.359894	0.165603	1.01997	0.759134	0.262515	-0.266117	0.303571	-0.0998892	0.58336	0.772428	0.158987	0.147706	0.933496	1.13326	0.696544	0.839567	0.733647	0.703299	0.478959
0.688826	-0.337561	0.551072	0.396202	-0.405154	0.842435	-0.220158	0.331635	-0.566439	0.441374	0.438859	0.272623	0.0662071	-0.332205	-0.0469688	0.258001	0.348611	0.360326	0.189662	0.230025	0.130061	0.548592	0.446904	0.417397	0.175321	0.257087	0.298109	0.429215	0.120982	-0.00330353	0.199487	-0.0297273	0.828001	0.151637	0.377147	0.2538	-0.134386	0.0136515	0.325836	0.647399	0.667242	0.73494	0.428484	0.954163	0.461786	0.62974	0.35118	0.687575	0.316568	0.43076
-0.181771	0.23558	0.441495	0.28941	0.380588	-0.602417	0.64603	0.0770862	0.0227954	-0.200425	-0.200808	-0.168453	-0.0900251	0.00322595	0.520099	0.393351	0.67986	0.441004	0.623587	0.141325	0.605127	-0.123078	0.448297	0.666921	-0.0650717	0.579588	0.206433	0.415098	-0.13803	0.141695	0.544285	0.209897	0.0064505	0.134272	-0.0656796	0.296354	-0.0534819	-0.203069	-0.364544	-0.039898	0.563189	-0.186479	-0.285372	0.840868	0.567202	0.740561	0.499376	0.470447	0.548874	0.114048
-0.173709	-0.0727324	0.467953	-0.115354	-0.217388	-0.425174	-0.267283	-0.123845	-0.241412	0.112107	-0.209419	0.471282	-0.163645	0.577469	0.796624	0.197627	0.372712	0.66781	0.583532	-0.106336	-0.543198	0.385277	0.0506758	-0.145448	0.0206348	-0.0307688	0.347899	0.450674	0.00436594	-0.612675	0.471213	0.657921	0.649731	-0.128262	0.0792078	0.408249	0.524049	0.576341	0.454257	-0.152786	0.577189	0.624936	0.0190332	0.0428203	0.713797	0.202241	0.951231	0.459403	0.293758	0.344821
0.385173	0.749723	0.181956	0.310061	0.164553	-0.0553861	0.1531	0.649935	0.745836	-0.625355	0.493976	-0.0791025	0.169131	0.64102	-0.284881	-0.444424	0.183024	0.0679278	0.247615	0.00783589	0.054072	-0.559974	0.631949	0.281311	0.335165	0.5101	0.750937	0.284922	0.289907	0.360181	0.597769	0.334647	0.834537	0.0208375	0.105469	0.347974	0.329617	0.157485	-0.302784	0.177126	0.455006	0.676187	0.129166	0.24494	0.000415427	0.52342	0.205908	0.0396196	-0.0378941	-0.136423
0.0680684	0.126402	0.482598	0.46275	0.484396	-0.208351	0.230503	0.119405	-0.0214895	0.294361	-0.0261249	-0.366201	0.195746	-0.272337	-0.285213	0.0656033	0.339372	-0.281267	0.044774	0.12653	-0.128612	-0.0333029	0.330451	0.641143	0.326379	0.393536	0.444976	0.22745	0.472224	-0.849504	0.500906	0.547729	0.730698	0.0539136	0.307514	0.605102	0.487345	0.066043	0.0162515	0.497328	0.516023	0.617181	0.0901694	-0.266493	-0.0655029	-0.434255	0.514412	0.415827	-0.369582	0.340563
-0.35725	0.328244	0.450941	-0.545414	-0.176039	-0.0228069	-0.00110175	0.156289	0.585839	-0.178448	0.143515	-0.141338	-0.38826	0.116094	-0.502033	-0.195736	0.0409012	-0.411279	-0.60903	-0.363045	0.075237	0.118532	0.326268	0.535273	-0.216836	0.041431	0.117923	0.204115	0.0371784	-0.177186	0.0433501	-0.214082	0.728985	-0.140432	-0.349204	0.473184	0.249165	-0.130201	0.334445	-0.286609	0.172552	0.0955528	0.564697	-0.207634	-0.346031	0.400955	-0.199909	0.461528	0.143568	0.244619
-0.115187	-0.129459	0.33524	-0.809614	0.258674	0.238403	-0.116149	0.10774	0.392664	-0.00816005	0.167068	0.00837606	0.24973	0.311807	0.569428	0.485702	0.408743	0.432006	0.39338	0.22591	-0.150025	0.0305027	0.77708	0.127764	0.4426	-0.177139	0.239867	0.527215	0.099567	0.138251	0.634018	0.381371	0.307376	0.415218	0.463579	0.923288	-0.0498328	0.099103	-0.383596	-0.0543869	0.632702	0.662453	0.632862	0.576549	0.761876	0.756516	0.162448	0.434932	0.0793246	0.151223
-0.206458	0.3779	0.466224	-0.461382	0.246555	0.0737458	-0.100113	0.0745776	0.45273	-0.145493	0.349229	-0.933143	-0.2189	0.298742	0.46087	0.759323	0.643386	0.418684	0.241982	0.178731	0.07321	0.326753	0.169595	-0.53467	0.212565	-0.243755	0.614405	0.104209	0.0444262	0.388286	0.621395	0.207339	-0.162673	0.147855	0.240645	0.147779	0.00760483	0.0633987	-0.47597	-0.260961	0.41437	0.434644	0.244771	0.438505	0.823143	0.230799	0.587342	0.635107	0.550309	0.5767
0.128132	0.309935	-0.11353	-0.0778626	-0.732616	0.0573568	0.40823	0.409651	-0.302827	0.0665302	0.356859	-0.0934247	0.470161	0.447309	0.991218	0.657866	1.09897	0.95308	0.402359	0.353281	0.484233	0.288312	0.189212	0.321714	0.105326	0.274918	0.511888	0.0616365	0.482615	0.152811	0.607001	0.34147	-0.0261124	0.149445	0.118977	-0.166861	-0.0906685	0.0326005	0.516402	0.142451	0.431594	0.572875	1.15962	0.108323	0.534512	0.55047	1.44846	0.554516	1.29282	0.892758
0.0834747	0.325261	0.247776	-0.227242	0.157549	-0.162701	0.334956	0.179393	0.497896	-0.523618	0.458026	-0.706707	0.366047	0.336957	0.313517	0.747361	0.348628	1.07608	0.813324	0.406364	0.330997	0.622832	0.27424	0.628656	0.130013	0.370034	0.399439	0.289794	0.242393	-0.341451	0.914255	-0.107907	0.0749911	0.126167	-0.115743	0.0905117	0.361852	0.317999	0.121549	-0.0157068	0.262865	0.0900713	0.220649	0.51976	0.862948	0.57992	0.817586	0.339952	0.413559	0.672026
-0.313041	0.194951	0.239654	-0.304418	0.470428	-0.621105	-0.218376	0.287407	0.125475	-0.513243	0.617732	-0.211703	-0.075673	0.301405	0.120969	0.471968	0.260203	0.190543	1.0507	0.704017	0.227052	0.43584	0.596075	0.152756	0.340576	0.319183	0.429317	0.179572	0.164523	0.00489428	0.668496	0.489639	0.362834	0.000748248	0.449569	0.454912	0.581492	-0.0064006	0.502925	0.307686	0.283368	0.79119	0.906347	0.544208	0.467151	0.953857	1.04723	0.369505	0.838903	0.529795
0.442046	0.131426	0.303189	-0.152619	0.819173	0.355943	-0.31465	0.501303	0.144047	-0.361739	1.01348	-0.307798	0.105339	0.501456	0.0880181	-0.0809522	0.387166	0.288731	0.313501	0.130055	-0.00572602	0.60664	0.416371	0.458508	-0.0971838	0.6734	0.816946	1.15409	0.349306	-0.247689	0.589562	0.193528	-0.0214414	-0.0435836	0.18002	0.649066	-0.111966	0.405502	0.370625	0.702073	0.0700611	0.788534	-0.0326437	0.415549	0.372921	0.579489	0.144783	0.669224	0.795409	0.314592
0.151936	0.0273299	0.0541293	0.342955	-0.0316757	0.352056	0.227589	0.713968	0.225081	0.0591599	0.595156	-0.312884	0.320846	0.893088	0.95562	0.744479	0.79006	0.799325	0.671894	0.694868	0.368964	0.549548	0.905476	0.650713	0.432755	0.734603	0.815253	0.911477	0.175977	0.368833	0.386448	0.393169	0.567885	0.157371	0.557747	0.834265	0.360759	0.636644	-0.248036	0.401358	0.526276	0.408339	0.530715	0.761152	0.904147	0.691584	0.627268	0.675978	0.850932	0.572087
0.110971	0.345535	0.111386	-0.0281253	0.255477	-0.451851	0.388875	0.599588	0.170567	-0.0456145	0.884686	-0.095541	-0.0223073	1.01128	0.470976	0.442581	0.194002	0.447835	0.536756	0.0148536	0.0905779	0.227918	0.515446	0.082063	0.723668	0.281754	0.80486	1.05589	-0.1196	0.215985	0.495325	0.209996	0.506044	0.217077	0.0950529	0.596163	0.577566	0.364955	0.0837542	0.412725	0.235003	0.550882	-0.0449012	0.32114	0.236546	0.955926	0.690053	0.203259	0.228128	0.444562
-0.763964	0.110042	-0.227761	0.324909	0.651899	-0.176589	0.266876	0.326774	-0.0746856	-0.0847016	0.186566	-0.026216	-0.444989	-0.198598	0.220051	0.0418053	-0.133646	-0.0851688	0.0458089	-0.251287	0.0229568	0.0620219	-0.0529439	0.471656	0.704989	0.825454	0.495769	0.704161	0.468095	0.0662124	0.382364	0.501878	0.598288	0.266077	0.436134	0.34831	0.919915	0.434857	0.260045	0.595704	0.424296	0.654223	0.682469	0.789352	0.299326	0.879765	0.422434	0.0563931	0.0395353	0.773167
0.357586	0.407876	0.320191	-0.113765	-0.132555	0.138039	0.435608	0.783051	0.274099	-0.713911	0.880299	-0.0243447	0.596978	0.733745	0.510917	0.810176	0.769136	0.762514	0.703222	0.207608	0.14771	0.386114	0.417936	0.165286	0.311341	0.0839162	0.668701	0.0856415	0.671083	0.362821	0.901753	1.02431	0.690862	-0.0131553	0.331589	0.751481	0.673432	0.148897	0.337431	0.391241	0.180011	0.793539	0.748628	0.164817	0.811416	1.08334	0.653499	0.0362329	0.362365	0.724773
0.124873	0.32198	0.178654	-0.135536	-0.256279	-0.117485	-0.521781	0.547524	0.0371116	-0.354862	0.384264	-0.157403	-0.214058	0.768291	0.397887	0.761765	0.728003	0.510367	0.91029	0.319058	0.636816	0.237281	0.637876	0.154158	0.48715	0.275356	0.647838	0.77275	0.257498	-0.653916	0.70149	0.554379	0.49915	0.436889	0.319482	0.778448	0.666234	0.855259	0.110921	1.00933	0.663262	0.534837	0.419823	0.301097	1.17818	0.770588	0.534655	0.234817	0.673984	0.36004
-0.0148516	0.246554	0.579222	-0.249035	0.502276	-0.282504	-0.6616	0.342825	0.0942791	-0.560289	0.0815548	-0.137776	-0.173005	0.95601	0.761567	0.19054	0.536549	0.959091	0.283131	0.394918	0.58717	0.158216	0.178039	0.144484	0.593507	0.0269254	0.285876	0.86451	-0.305148	-0.230685	-0.0592613	1.01024	0.0116571	0.248805	0.6005	0.439463	0.659771	0.0726127	-0.0284227	0.354667	0.867867	0.718782	0.546597	0.423622	0.937817	0.433619	0.845692	0.362859	0.912801	0.859816
-0.247108	-0.570473	-0.00873869	-0.428511	-0.182069	0.106745	0.403368	-0.0736579	-0.363897	-0.109405	-0.20547	0.277518	-0.18771	-0.200163	-0.261095	-0.423667	-0.0198843	0.1085	-0.0915501	0.396548	0.0347962	-0.25518	0.0852609	0.126315	0.113938	0.479769	0.172326	0.368455	-0.125373	-0.0115477	0.443429	0.0155559	0.875453	-0.0568652	0.64622	0.533314	0.85446	0.18749	0.731993	0.0973802	0.393728	0.129922	0.367302	0.187212	-0.193765	0.111708	0.406996	-0.240488	0.0479011	0.650932
0.159638	0.522318	-0.00203246	-0.405487	0.182101	0.145382	0.623832	0.100858	0.40166	-0.0969504	0.20857	0.155169	-0.267792	0.171096	0.907646	0.351412	0.0367031	0.47929	0.0936314	0.0798146	0.852405	0.261994	0.194952	0.638804	0.0901257	0.724492	0.360457	0.619308	-0.415979	0.257006	0.230968	0.272989	0.548427	0.42368	0.412182	0.483651	0.5616	0.56521	0.810024	0.205787	0.582458	0.136319	0.376005	0.550531	-0.177774	0.155869	0.125401	-0.0327084	0.0569961	0.546642
0.243462	0.322383	0.463012	0.470624	0.623306	0.054081	0.377236	0.191406	0.426501	0.0589721	0.0748654	-0.168104	0.140633	0.272196	-0.0822537	-0.447106	0.294519	0.417863	0.210156	0.572308	0.196487	-0.0318862	-0.29158	0.497163	0.290901	0.148501	0.179597	0.301512	-0.266528	0.338995	-0.17202	0.200929	-0.386686	-0.515583	0.019139	0.37168	-0.259293	-0.0681003	0.09861	0.451445	0.274626	0.428263	0.798948	0.0653405	0.523681	0.494634	0.683079	0.338835	0.289429	0.0145242
0.236014	0.352103	0.18511	0.189354	0.348844	0.0154998	-0.155875	-0.0124309	0.455434	0.504041	0.222916	-0.0536495	-0.11236	0.000682227	0.236861	-0.103484	0.0571419	-0.0782989	-0.0179026	0.16734	-0.00118694	0.349856	0.0444299	0.331535	-0.245885	0.106302	-0.152218	-0.0352025	0.160187	-0.142641	0.278733	0.675678	0.254881	-0.329485	-0.239631	0.478217	0.318384	0.183147	0.342168	0.201959	0.0679565	1.09293	0.332876	0.423985	0.272303	0.566708	0.213182	0.676535	0.0600945	0.173822
-0.312212	-0.104728	0.187588	-0.222107	0.48354	0.855071	0.652882	0.161213	0.653015	0.659509	0.661714	0.110917	0.471972	0.387089	0.30311	-0.270992	0.43343	-0.286285	0.224049	-0.161626	0.0503438	0.258544	-0.542976	-0.156918	0.440167	-0.120376	0.052321	0.47708	-0.0101248	-0.173422	-0.460955	0.459676	0.514859	0.0191212	0.0925531	0.41903	0.545507	-0.139546	0.157383	0.398761	0.251913	0.699558	0.174246	0.439857	0.748319	0.93461	0.186551	0.99548	0.432164	0.699825
0.386988	0.482817	0.642519	0.371803	0.366095	0.0409455	-0.138113	-0.169362	0.631618	0.528899	0.978993	0.114738	-0.0236035	0.505903	-0.0611702	-0.314133	0.438992	0.0696737	0.0703928	-0.105631	0.133147	0.438534	0.227137	0.705661	-0.132851	0.338127	-0.111289	-0.00654564	0.793862	0.799561	0.203008	0.387555	0.523671	0.0110157	0.154223	0.695866	0.194891	0.229107	-0.161031	0.626536	0.395994	0.626628	0.629891	0.341216	0.089631	0.658592	0.200767	0.624327	0.191733	0.494938
0.382034	0.267213	0.492735	0.545377	0.15184	0.163406	-0.0652763	-0.218778	0.373968	0.0706253	0.251319	0.0157111	0.212345	0.288373	0.391283	-0.176797	0.00658876	-0.23956	-0.0100356	-0.196748	-0.0498672	0.0474716	0.0117683	0.356083	-0.261339	0.176731	-0.379472	0.587727	0.406894	-0.202334	0.132151	0.792865	-6.05363e-05	-0.0382641	-0.0504619	0.254106	-0.0475285	-0.380769	0.198221	0.572388	0.48918	0.666155	0.458302	0.576585	0.299508	0.738839	0.538892	0.879776	0.345938	0.419767
0.133801	0.088661	0.503851	0.101874	0.145838	0.239944	-0.233712	-0.165975	0.435392	0.204538	0.0226426	-0.446106	-0.0737258	-0.00226257	-0.11227	-0.132535	0.000640281	-0.170826	-0.0939161	0.414635	0.0730419	0.143484	-0.203132	0.265346	-0.674673	0.0725207	-0.288258	0.0518127	0.467081	-0.0411003	0.0205926	0.578486	-0.274144	-0.24672	-0.171899	0.279918	0.084772	-0.4874	0.0159943	0.155061	0.226269	0.040148	-0.147531	0.274032	0.0899831	0.433909	0.29913	0.433194	0.200612	0.437324
-0.13569	-0.196349	0.198751	-0.0833856	-0.395491	0.580634	-0.494372	0.277126	0.230022	0.476359	0.362515	0.281108	0.275783	0.260118	0.302852	-0.0472007	-0.46743	-0.362081	-0.0874016	0.0496568	-0.246151	0.13377	-0.43675	-0.132985	-0.0452741	0.333683	-0.413789	0.0258607	-0.0511266	-0.446673	-0.0352854	1.22612	0.384217	0.196739	-0.216324	0.719057	0.300728	-0.192154	0.131098	0.087517	-0.113484	-0.0194276	0.0407502	0.444297	0.196764	0.825362	0.236477	0.781511	0.215619	0.374137
0.31354	0.127018	0.309365	-0.208074	0.308517	-0.0230899	0.66872	0.329472	0.0220797	-0.0374557	0.360332	0.0108717	0.547148	0.750859	1.09242	0.0770396	-0.0855837	0.348809	0.262458	0.149988	-0.114144	0.326632	0.295921	-0.277082	0.441288	0.111707	0.0754933	0.301815	0.546293	0.0625228	-0.0999738	-0.0668098	0.539419	0.65514	0.392174	-0.0648319	0.391184	0.186312	0.396222	0.514582	0.433848	1.07538	0.649234	0.661063	0.624338	0.577195	0.724789	0.661411	0.577251	0.692706
-0.383118	-0.21881	-0.0953584	0.180537	-0.0102338	0.45775	0.0581882	0.188414	-0.399102	0.341397	-0.468676	0.472153	0.499202	-0.169385	0.168047	-0.485458	-0.835732	-0.16249	-0.277285	-0.593084	0.373769	0.164572	-0.0855394	0.0235593	0.221585	0.0284332	0.0703239	0.219047	0.0129895	0.120523	0.320753	0.737869	0.569468	0.150745	0.34903	0.485974	0.575967	-0.0729663	0.273974	0.319593	0.346147	0.588986	0.566778	0.458297	0.323521	0.242039	0.094171	0.650452	0.394632	0.0391042
0.228891	0.604383	0.434234	-0.030069	0.123034	0.053917	0.224839	0.30532	0.374194	-0.0992699	0.379556	-0.146901	0.871567	1.0055	1.16284	0.448325	0.257195	0.757143	0.78545	0.324325	0.563478	0.0963786	-0.0862028	0.522018	-0.0195779	0.0561402	-0.263386	0.406361	0.0418272	-0.112802	0.600276	0.344902	0.482381	0.21526	0.0367393	0.43346	0.144348	0.359498	0.377004	-0.0322349	0.651809	0.362348	0.672025	0.790069	0.855887	0.688621	0.964158	1.25975	0.722758	0.984247
-0.0618231	-0.0287194	0.34818	0.318922	-0.0279865	0.0651821	0.0581791	0.277787	0.528963	-0.112904	0.433382	0.402765	-0.070033	0.269896	0.678712	0.207899	0.0795954	0.41523	-0.155028	0.187032	0.192904	0.574771	0.00350017	-0.140805	-0.0645075	-0.0140759	0.260345	0.51533	0.69264	0.38249	0.755199	0.550013	0.566187	0.424868	0.560254	0.342824	1.15727	-0.110938	0.644303	0.131334	0.583294	0.790021	0.703382	0.637858	0.11553	0.514741	0.575306	0.652298	0.2601	0.892278
0.432411	0.337111	0.073882	0.182609	-0.0274547	-0.146906	-0.298549	0.613608	0.393012	-0.13224	-0.0798229	0.310301	0.12809	0.350426	0.270383	0.0810606	0.141147	-0.0510132	-0.248545	-0.297398	-0.707823	-0.212796	0.277036	0.0812723	0.642549	-0.0498129	0.57282	-0.158524	-0.129808	0.629954	0.412172	0.380775	0.39912	0.0800098	0.141789	0.23141	-0.216039	-0.120104	0.00235119	0.208957	0.165348	0.553781	0.112564	0.213957	0.453172	0.961296	0.0838179	0.268998	-0.763853	0.524431
-0.127752	0.454932	0.243484	0.104926	0.239463	0.348093	0.141329	-0.172374	0.520681	0.24978	0.416994	-0.169867	-0.0202149	0.470563	0.0284397	-0.0326063	-0.0126452	-0.0867718	-0.0102086	-0.0414666	0.497128	0.19909	0.234998	0.345568	0.181234	0.432227	0.274719	0.844647	0.196691	0.0766828	0.69166	0.751944	0.782953	-0.106368	0.338981	0.920105	0.902853	0.294684	-0.431971	0.308911	0.623674	0.433816	0.467884	0.557499	0.454492	0.818427	0.604766	0.703344	0.453736	0.377695
-0.305912	0.0920642	0.0650845	0.353187	0.250182	0.0149154	0.311004	0.453451	-0.160172	-0.0024571	-0.161007	0.142767	-0.319855	-0.142516	0.351271	0.515339	0.350452	0.537494	0.893132	0.338082	0.314934	0.12715	0.519504	0.6617	0.652343	0.472606	0.75632	0.715529	-0.407519	0.281164	-0.0279587	0.941399	0.393138	0.747107	0.88103	0.375851	0.236888	-0.17246	0.250743	0.480245	0.689771	0.488983	0.852738	0.809271	0.86466	0.904163	0.682056	0.355064	0.552291	0.902209
0.407875	0.708411	0.433284	0.844732	-0.0520454	0.851684	0.144718	-0.0872	0.497736	0.255053	0.4574	0.0650197	0.579339	0.217251	0.299616	-0.436413	0.0722395	0.0268904	-0.377768	-0.278288	0.0144071	0.250206	0.199088	-0.327942	0.104198	-0.0284024	0.0878576	0.253296	-0.179797	-0.26935	-0.367192	0.897266	0.339451	-0.293333	0.000351853	0.358904	0.628782	-0.153705	0.0305421	-0.0307341	0.736449	0.270643	0.512021	0.292385	0.218248	0.429497	0.603042	0.481353	0.135151	0.549114
0.00459375	-0.0874956	0.132277	0.0309407	-0.0243366	-0.21112	-0.402827	0.361031	0.260617	-0.363881	0.213912	0.143902	0.35256	0.469321	0.367657	0.430346	0.860229	0.0462998	-0.283484	0.393748	0.503042	0.477057	-0.0047491	0.337401	0.363784	-0.125281	0.515565	0.743263	0.48515	0.603853	0.769029	0.699937	1.01488	0.162317	0.489701	0.714731	0.467277	0.0702896	0.979641	0.645305	0.327468	0.470791	1.16842	0.099421	0.20994	0.666758	0.182131	0.308842	0.303827	0.391467
0.323711	-0.277297	0.0437767	0.149275	-0.215713	0.595884	-0.0297621	0.311143	0.161684	0.431695	0.162764	0.207306	-0.284747	-0.339195	0.498146	0.232479	0.421378	0.653457	0.201804	0.526117	0.521418	0.470684	0.0707352	0.428534	0.2434	0.504329	0.520124	0.733325	-0.142148	0.0366434	0.461389	0.60275	0.283404	0.177161	0.282798	0.252032	0.527625	-0.120192	0.413052	0.166811	0.657308	0.294764	0.906552	0.528312	0.526813	0.766741	0.682469	0.800694	0.910228	0.581293
0.0261136	0.517671	0.639888	0.262086	-0.000972444	-0.602926	-0.0360181	0.872932	0.684657	-0.498426	1.03231	0.483311	0.397421	1.0555	0.372218	0.606191	0.621353	-0.0385154	0.123375	0.189819	0.23451	0.474427	0.208463	0.55938	0.446717	0.576993	0.720985	0.855452	0.317375	0.416155	0.554514	0.142227	0.612864	0.421668	0.33165	-0.0905029	0.435991	-0.0266222	0.456331	0.896439	0.669374	0.522104	0.633729	0.461065	0.25913	0.435223	0.761224	0.849601	0.376333	-0.16355
0.556925	0.00180955	0.340774	0.323282	-0.197735	-0.0116472	-0.15249	0.565434	-0.369765	0.606746	0.577092	-0.168177	0.24168	0.212688	0.803614	0.494732	0.266591	0.350805	0.315141	0.162475	0.138776	0.422718	0.244449	-0.264223	0.689728	-0.350324	0.792967	0.353479	-0.274726	-0.35202	0.348717	0.479059	0.0301491	0.48629	0.681394	0.477447	0.383877	0.133702	0.819229	0.110793	0.609918	0.862431	1.04782	0.69137	0.83797	1.11029	0.747044	0.909898	1.10078	0.766912
0.316842	0.349449	0.736244	-0.0602715	0.367026	-0.51804	0.0340395	-0.125681	-0.212169	-0.659753	0.400143	0.0694616	-0.102107	0.48366	0.498156	0.148231	0.366169	0.388597	0.368934	0.460928	0.169075	0.532295	-0.0363993	-0.0159226	0.245985	0.139676	-0.153981	0.625292	-0.0864112	0.134037	0.711787	0.0657362	0.806687	0.187927	0.377303	1.05933	0.836507	0.927442	0.291027	-0.1416	0.344407	0.50289	0.543923	0.432968	0.191424	1.12036	0.619844	0.557078	0.914813	0.650813
-0.21911	0.0987422	0.622607	0.0518889	0.128139	-0.145637	-0.0875974	0.191443	0.117573	-0.229293	0.110482	-0.0395374	0.317087	0.92184	0.471823	0.222665	-0.0435255	0.735211	0.427291	0.634902	0.163583	-0.058071	-0.00651478	0.370829	0.542095	0.293219	0.362969	0.661907	0.117266	-0.16568	0.565745	0.315046	0.324494	0.317604	-0.257674	0.426014	0.868331	0.585551	0.00354309	-0.328339	0.303207	0.445548	0.457075	0.758928	0.88444	0.669056	0.678545	0.64435	0.811332	0.861646
0.586704	0.512016	0.0315006	0.252997	-0.0350303	-0.311961	-0.0293856	0.430834	0.419954	0.184024	0.555067	0.0823652	0.638387	0.602542	0.333225	0.168086	0.206395	0.76877	0.497474	0.393248	0.417508	0.379493	0.142032	0.153361	0.580061	-0.0444526	0.519217	0.580105	0.0136217	-0.0504021	0.332462	0.245946	-0.0324614	0.487028	0.458899	-0.087465	0.644085	0.822094	0.310541	0.0616017	0.517904	0.437245	0.0392714	0.315772	0.729119	0.712918	0.82643	0.454308	0.973365	0.514448
-0.429703	-0.300373	0.0779047	-0.23353	0.471533	-0.958608	-0.447222	-0.0414617	-0.38634	-0.707862	-0.134143	0.371468	-0.209377	0.22482	-0.130247	-0.307377	0.118044	0.0602236	0.0722576	0.495329	0.346094	0.201822	-0.0185429	0.144397	0.614421	0.0594379	0.5743	0.135043	-0.237911	0.310989	0.472481	0.48723	0.310895	-0.102793	0.319778	0.0732101	0.467235	0.328334	0.733839	-0.0661418	0.518822	0.269094	0.295443	0.534209	0.249108	0.242457	-0.0131931	0.682341	0.385168	0.622264
0.278788	-0.0611576	0.252056	0.0804786	-0.316847	0.157864	0.440322	0.415545	-0.137547	0.176386	0.0490175	0.489318	0.447833	0.328784	0.620986	0.231284	0.0187486	0.554076	0.287039	0.144541	-0.220099	0.271006	0.0888855	-0.299795	0.119625	-0.215876	0.147402	-0.233226	0.358205	0.319365	0.306034	0.539975	0.547575	0.519324	0.629318	-0.333021	0.361697	-0.32598	0.473586	0.52568	0.643445	0.29294	0.418842	0.585104	0.724758	0.803013	0.397479	0.748488	0.645786	1.08296
-0.204789	-0.243946	0.335726	-0.487085	0.457481	-0.16691	0.148974	0.150474	0.296217	-0.364662	0.0567919	-0.0724847	-0.0650655	0.174377	0.759067	-0.124985	-0.516751	0.513625	0.361468	0.277648	-0.147516	-0.0436926	0.000174096	-0.0512276	0.329697	0.152264	0.0662417	0.177608	-0.174166	-0.0359415	0.215736	0.957506	0.531558	0.673617	0.762536	0.061654	0.17584	-0.000946589	0.333411	0.707137	0.662609	0.615329	-0.0659761	0.477005	0.662173	1.08851	0.761245	1.03375	0.252944	0.634776
0.0833265	0.392375	0.407283	-0.34837	0.632907	0.0727686	0.792624	0.124748	0.59727	-0.229452	0.204102	0.0430584	-0.539216	0.369082	0.172626	-0.42069	0.298337	0.436083	-0.180257	0.502467	0.977895	0.000886361	-0.291194	0.448081	-0.365608	0.64964	-0.518667	0.244367	-0.268344	0.375691	0.246815	0.381427	0.166114	0.261439	0.19637	0.226896	0.469696	0.15417	0.178073	0.104537	0.263622	0.344833	0.617941	0.430075	-0.29771	0.468094	0.267298	0.524917	0.156414	0.661488
-0.438149	-0.145379	0.344507	-0.542819	0.386372	0.34589	0.425854	0.309128	0.500589	0.0852931	0.356617	0.0778773	0.369171	0.3825	0.592857	-0.320712	-0.29924	0.193428	0.015505	0.147612	-0.120577	-0.384772	0.249943	0.0507922	0.254248	0.345957	-0.0440723	0.516896	0.109235	-0.301168	0.0634611	0.283648	0.405926	0.235614	0.0971426	0.0951837	0.224792	-0.00739562	0.00706611	0.904059	-0.00557497	0.0678718	0.507194	0.410102	0.362185	0.499042	0.660299	0.331659	-0.0808983	0.445319
-0.179219	-0.0731915	-0.280919	-0.0610037	-0.375355	-0.126939	0.0331354	-0.110647	-0.199912	0.826306	-0.0278633	0.126819	0.063359	-0.359297	0.634209	0.0256274	0.505764	0.156323	-0.591298	-0.117933	0.201472	0.0622257	-0.426331	-0.145276	0.367165	-0.168507	-0.471769	-0.389714	0.301874	0.156104	0.133593	0.591754	0.674401	0.0252034	-0.199273	-0.377857	0.0579996	-0.37677	-0.0916348	-0.207891	0.0668683	0.151673	0.210157	0.266793	0.326782	0.956781	0.283168	0.219975	0.357158	0.378038
-0.197381	0.0204975	0.422941	-0.813522	-0.0667949	0.352847	-0.137284	0.240178	-0.198304	-0.839197	-0.294231	0.0824415	-0.925902	-0.227433	-0.451026	0.167369	0.628917	-0.496904	0.274438	-0.585537	-0.154756	0.345549	-0.205385	-0.3508	-0.0963049	0.181853	-0.250071	0.801257	0.280245	-0.329197	0.733913	-0.0542688	0.642478	0.204027	-0.029717	0.588535	0.264435	0.111494	0.14401	-0.0325059	0.0517514	0.0365735	-0.241675	0.213316	0.550878	0.230403	0.643687	-0.00682115	0.0251205	0.357347
0.276823	-0.0785086	-0.0149088	0.330202	-0.0843502	0.58841	0.384313	0.649602	-0.306331	0.467113	0.401319	0.389825	0.242996	0.524121	-0.741243	0.179465	0.150217	-0.400661	-0.0752941	-0.21698	-0.238233	-0.0884323	0.20465	-0.0315604	-0.263649	0.187408	-0.51359	0.0343104	0.525631	0.114233	0.105062	0.040268	0.746821	0.104152	0.486341	0.729689	0.0419369	-0.364884	0.316212	0.0640589	0.58789	0.41273	0.0833761	0.216788	-0.0827036	0.453507	-0.45969	-0.310535	-0.0803583	-0.0296252
0.229158	1.00122	0.780397	0.41637	0.350754	-0.29413	0.455503	0.987229	0.973029	0.012422	1.08138	-0.285712	0.0159049	0.773681	-0.21336	-0.216715	0.182533	-0.428782	-0.426541	-0.307656	-0.0506416	-0.185362	-0.307792	-0.324586	-0.0252159	0.170198	-0.000402385	0.349998	0.150384	0.175614	0.530794	0.664628	0.518447	0.00325951	-0.0342374	0.638797	0.323825	-0.0754634	0.234886	0.832692	-0.327272	0.117777	0.514178	0.0348616	0.0865774	0.130087	0.380772	0.132113	0.540012	0.176666
0.303584	0.686196	0.0881612	0.675653	0.0716475	0.486519	0.4225	0.957919	0.110633	0.400935	0.645536	0.279504	0.689667	0.328614	-0.260007	-0.475923	-0.255478	-0.270051	-0.805792	-0.143573	-0.0657802	-0.426248	0.194064	-0.0851071	0.13234	0.377489	0.111017	0.294869	-0.121186	0.366897	-0.146876	0.0479927	0.458459	-0.235482	0.130234	-0.411293	0.511421	-0.615503	0.244166	0.148757	-0.0846868	-0.120798	-0.0201143	-0.924875	-0.11635	-0.349958	-0.0606324	-0.0714456	0.0132251	0.276276
0.710182	1.03464	1.21486	0.481352	0.070901	-0.516848	-0.282179	0.961139	0.550868	-0.0162437	0.891497	-0.177813	0.270518	0.962068	-0.403031	-0.134336	0.0347645	-0.296714	-0.446209	-0.200756	0.22779	0.155598	0.0913693	0.397524	0.466735	0.440736	-0.114902	0.432638	0.523895	0.377468	0.477809	0.189103	0.343246	1.20233	0.558959	0.901595	0.536357	0.572583	0.347183	0.694057	0.257466	0.253207	0.390448	0.0070301	-0.00708423	0.228263	-0.310983	0.11183	0.123421	-0.231742
0.529634	0.601801	0.134349	0.597982	1.00586	0.245513	1.23284	0.525264	0.517533	0.181904	0.162823	0.263078	0.420229	0.372489	-0.0481827	-0.344421	0.0131263	0.412489	0.192497	0.176251	0.406245	-0.0644028	-0.274773	-0.0881948	0.244639	-0.123785	0.000305722	0.397385	-0.181583	-0.145943	0.253936	0.361492	0.289551	-0.183717	-0.236118	0.653527	0.0893713	0.058392	0.326744	-0.124507	0.237939	0.468833	0.522056	0.000351837	0.335803	0.346697	0.235021	0.333869	0.37417	0.348965
0.0445728	-0.478492	-0.541267	0.139546	-0.144799	0.83755	0.503058	0.350442	-0.423466	0.608665	-0.25446	0.49264	0.491943	0.0661788	-0.00368564	0.319838	-0.0814388	-0.197194	0.0337073	-0.0765794	-0.218912	0.363096	-0.0265121	-0.193617	-0.243386	-0.15319	-0.177527	0.0309841	0.307569	-0.183188	-0.0520994	0.278888	0.317395	-0.133981	0.0429457	-0.262358	0.427146	-0.513999	0.475416	0.248512	0.025711	0.0836828	0.21481	0.0860549	-0.226647	0.148343	-0.248599	-0.155844	-0.184912	0.39845
0.0592934	0.833185	0.533605	-0.0973647	0.420965	-0.4659	0.829831	0.312744	1.12244	0.212248	0.646525	-0.261481	-0.285326	0.557203	-0.0699603	0.184265	0.972102	-0.494233	0.316617	0.0650878	0.147862	0.13391	-0.518808	0.171931	0.00850381	-0.0829463	0.185366	0.890318	-0.0706194	0.248544	0.426942	0.436839	0.222758	0.0542667	-0.447317	0.824078	-0.000212111	0.142869	0.144315	0.630918	0.361735	0.178015	0.618087	0.0968638	0.299053	0.09821	-0.534369	-0.201952	0.532526	-0.153659
0.212541	0.189556	-0.217541	0.377153	-0.236585	0.932336	0.951255	0.570645	0.0626263	0.956257	0.335263	0.176633	0.674679	0.325453	-0.307651	0.354861	0.103154	-0.21541	-0.26272	-0.158588	-0.332507	-0.553529	0.266247	0.288927	-0.112796	0.0524173	0.330387	0.130433	0.0532345	0.292718	-0.545689	0.197829	0.295572	-0.250475	-0.0595862	0.051993	0.0532714	-0.0802169	0.124211	-0.356911	0.0256632	-0.140236	-0.546844	-0.519382	0.0462921	-0.0492395	-0.0820442	0.161076	0.266055	0.2329
0.424166	-0.237361	-0.153034	0.507602	-0.157225	0.838322	0.757217	0.432961	-0.426868	1.13378	0.24562	0.776158	0.506981	0.00918184	0.236274	0.5155	0.335501	-0.273559	-0.0608874	0.022524	0.198069	0.241985	-0.0432499	0.18586	-0.161348	0.102348	0.0937597	0.00414355	0.409932	-0.0203788	-0.281337	-0.171186	-0.143934	-0.23015	0.163875	-0.512308	-0.0500222	-0.0229854	0.488475	0.0269063	0.509951	-0.329479	-0.534249	0.403934	-0.160235	0.241822	0.0812325	-0.315662	-0.0689396	0.210119
0.65062	1.15652	0.854813	0.587971	-0.0737553	-0.380345	0.0188916	0.692891	0.661144	0.525929	0.880111	-0.16767	-0.22088	0.685637	-0.577234	0.0682682	0.291704	-0.356916	-0.145537	-0.173287	-0.0392315	-0.0615488	-0.28338	0.0990765	0.110563	0.248297	-0.147555	0.0680351	-0.0424079	-0.0793429	0.365419	0.425562	0.317197	0.300806	0.484786	0.588033	0.270343	0.535197	0.15181	0.628065	-0.319231	0.287226	-0.0759362	-0.089488	-0.104952	0.763193	-0.219601	0.507642	-0.22544	-0.218485
0.661907	1.04032	0.788377	0.828759	0.0415004	0.259448	0.635759	0.825829	0.34522	0.524461	0.951361	-0.0158562	0.681411	0.939888	-0.229652	0.0863969	-0.241722	-0.370966	0.105961	-0.0395399	-0.113262	-0.649243	0.522519	-0.199731	0.0174577	0.165459	0.0477292	-0.354506	-0.381313	-0.0870841	0.0545946	-0.326089	0.225551	0.305869	0.0486125	0.0911063	0.427197	0.261812	0.121658	0.0831899	-0.0184574	0.144452	0.0795491	-0.205361	0.013189	0.406344	-0.216466	0.691694	0.282819	-0.0641712
0.534556	0.242746	-0.161385	0.379657	0.00884802	0.314659	0.592655	-0.232538	-0.27379	0.515731	-0.406627	0.820736	0.505378	-0.231944	-0.152758	-0.231626	0.4408	0.109529	-0.212478	0.369841	0.528715	-0.335352	0.501157	0.656084	0.269072	0.752662	0.145597	0.601226	-0.0206297	0.45309	-0.0559228	0.249084	0.49831	-0.0957073	0.366387	-0.21602	0.248188	-0.298102	-0.0199448	0.00715521	0.38232	0.4136	0.368326	-0.26629	-0.0296966	0.43512	-0.104746	0.197166	-0.00961174	0.223692
0.762165	0.841254	0.349417	0.718392	-0.151991	0.779033	0.384481	0.955778	0.233758	0.699482	0.513039	0.535322	0.907522	0.512829	-0.255702	-0.351734	-0.345906	-0.228013	-0.283528	-0.403875	-0.0218344	-0.726304	0.359793	-0.510602	0.0311571	0.0377652	0.13476	-0.379092	-0.329832	-0.0962658	-0.18277	-0.204326	0.249132	0.0757336	0.112284	-0.215633	0.243448	-0.156452	0.358188	-0.0558162	-0.183022	0.80105	0.066761	-0.384797	0.156902	0.725887	-0.39568	0.264123	0.159724	0.0534898
0.878152	0.809409	0.945307	0.61697	-0.129247	0.364266	0.281609	0.156654	0.264496	0.510581	0.396814	0.0956064	0.424464	0.855457	0.155811	0.221503	0.119068	0.213326	0.302135	-0.0608787	-0.243566	0.0256467	-0.0148528	0.15583	0.226475	0.273051	-0.0479219	-0.297886	0.228579	-0.00532395	0.716475	-0.0338087	1.11117	-0.226686	0.411966	0.716786	0.698808	0.487071	0.075674	0.25618	0.249506	0.621713	0.869267	-0.0595103	0.743602	0.722505	0.388257	0.512197	0.468623	0.46703
0.610103	-0.491529	-0.139121	-0.019948	-0.320328	0.0926942	-0.425041	-0.723175	0.117478	0.434734	-0.376129	0.749911	0.107923	-0.437492	0.925852	0.606199	0.749379	0.882546	0.524868	0.475126	0.108739	0.363042	0.158527	-0.173599	0.105639	0.000400992	0.245397	0.129794	0.532787	0.249702	-0.377882	0.352328	-0.0682504	0.516582	0.0379369	0.483567	-0.166897	0.190397	-0.417812	-0.094255	0.649864	0.0734956	0.298045	0.447554	0.181	0.413418	0.757548	0.650818	0.968775	0.182329
0.173678	-0.475056	-0.103799	0.236153	0.0257864	0.298089	0.105508	-0.426719	0.248023	0.31279	-0.112932	-0.065044	0.212532	-0.506581	0.851061	0.819368	0.404701	0.571615	0.0806669	0.148651	-0.0337464	0.0592871	-0.0352957	-0.139491	0.18725	-0.0931474	0.40767	-0.372994	0.287534	0.17009	0.0366767	0.453805	-0.299284	0.127812	-0.149845	0.608329	-0.1175	0.288575	-0.150401	-0.142224	0.486685	-0.293389	0.638388	0.355111	0.313722	0.265255	0.597429	1.30219	1.14009	0.209617
-0.0101083	0.291926	0.675334	0.175908	0.180319	-0.148724	-0.346733	0.194078	0.00481995	0.577124	0.212866	0.253814	0.0159383	0.278729	1.13114	0.775817	0.2736	0.551962	0.45087	0.571674	0.317373	0.684175	0.688451	0.0353443	0.690025	0.215665	0.508614	0.395209	0.0945995	-0.151701	0.0350073	0.285926	-0.145633	0.374656	0.0946079	-0.373657	-0.559315	0.310431	-0.166693	0.0960086	0.404043	0.263775	0.26726	0.293935	0.430827	-0.201192	0.231119	1.02712	0.611681	0.186449
0.433244	-0.00292728	0.469745	0.155599	0.312982	0.452583	0.116386	-0.590459	0.170456	0.75016	-0.278363	0.491344	0.315253	-0.307761	0.833588	1.16875	0.658491	0.574952	0.707845	-0.555525	-0.161857	0.626795	0.327365	0.1365	-0.040915	0.136418	0.589981	0.632251	0.637646	0.286805	0.182215	-0.0907298	0.361917	0.505344	0.00910735	0.336958	0.243537	0.0564875	0.0787388	0.635283	0.606461	0.203859	-0.0158943	1.04417	0.518724	0.394788	0.532145	1.05117	0.972168	0.117371
-0.0303872	-0.390466	0.218828	-0.308284	-0.187514	-0.361428	0.039382	0.248693	0.778248	-0.778309	-0.108238	-0.0845517	0.0291599	0.0618769	0.690206	0.640772	0.336699	0.721667	0.602341	0.463739	0.0465108	-0.0667052	0.376123	-0.278728	0.272312	-0.286596	0.36921	0.372542	-0.709112	0.146627	0.147716	0.136594	0.174282	0.301161	-0.351242	0.512648	0.32403	0.216087	-0.133188	-0.124568	0.248225	-0.213569	-0.326357	0.317562	0.67287	0.284041	0.445408	0.856814	0.304292	0.366384
0.243682	0.0593785	0.420152	0.423499	-0.161222	0.0155743	0.324294	-0.218141	0.605733	0.351975	0.113013	0.43008	0.651631	0.337529	0.957648	0.764603	0.563199	0.928887	0.589137	0.69588	0.291983	0.368423	0.0296794	-0.205807	-0.122943	-0.357884	0.347421	0.131301	-0.0566759	0.463502	0.246452	0.217204	0.541506	0.184772	-0.378482	0.163502	0.343401	0.338232	-0.169311	0.27353	0.458327	-0.133446	0.169754	0.164068	0.459385	0.262912	0.522959	0.638984	0.612836	0.44606
0.145645	0.188533	-0.402893	0.115079	0.7476	-0.311409	0.078177	0.447001	0.597249	0.0746173	0.403272	-0.166587	-0.129415	0.115068	0.22415	0.28442	0.591366	0.274738	0.0914011	0.73996	0.529663	-0.22927	0.00859046	-0.131251	0.1216	0.0301088	-0.0267994	0.295482	-0.197413	-0.175675	0.419784	0.0983168	0.0542791	-0.223247	-0.0235337	-0.179267	0.34533	-0.0369523	0.327364	0.521165	0.283084	-0.330663	0.518317	-0.151711	-0.271594	0.316734	0.227771	0.540625	0.518174	0.288325
0.422761	-0.22151	0.474974	-0.53384	-0.115434	0.185011	-0.419336	0.424329	-0.0742256	-0.278077	-0.035095	-0.594214	-0.115423	-0.382497	-0.0405196	0.207666	0.398401	-0.260731	0.0944032	-0.384848	-0.0826621	0.388216	0.45391	0.321137	0.206944	-0.131512	0.541793	0.480373	-0.224364	0.325034	0.293858	0.463909	0.365398	0.502258	-0.0654154	0.0683409	-0.2386	0.151344	-0.220831	-0.135847	0.872256	0.874859	0.059379	1.07495	0.300602	0.470535	0.43207	0.6278	0.735153	0.108378
-0.0474532	0.0845249	0.0876546	-0.0528195	0.115083	-0.327386	0.0983766	-0.301098	0.0834414	-0.168392	-0.163227	-0.108292	0.168471	-0.385695	0.753377	0.20694	0.547665	0.583291	0.42479	0.214605	-0.153272	0.573715	0.780815	0.539104	0.732924	0.382293	1.04257	0.670148	0.13094	0.317922	0.30572	0.0777226	-0.100084	1.22562	0.789296	-0.104497	0.391255	-0.147358	0.0244966	0.817159	0.875918	0.342533	0.752542	0.0399925	0.401375	0.30304	0.665501	0.522031	0.505133	0.214462
0.138669	0.169711	0.193412	0.300655	0.387621	-0.252495	0.501701	0.160235	0.215486	0.182516	0.289958	-0.238133	0.213192	0.12721	0.40844	0.499141	0.72821	0.322767	0.755991	0.421272	0.23333	0.0712662	0.329879	0.168006	0.0445982	0.0695714	0.70305	0.323051	0.336591	0.245823	0.617712	0.587396	-0.0128809	0.252558	-0.0232209	0.361772	-0.170847	-0.254529	-0.0556446	0.356361	0.180108	-0.34616	0.0143799	0.322284	0.362349	0.172484	0.436796	0.160261	0.26363	-0.266053
-0.00198028	0.465439	0.318629	0.0563427	0.250356	-0.18907	-0.179733	-0.082588	0.248422	0.0640755	-0.275634	0.196508	0.069183	-0.136353	0.024549	0.607494	0.570862	0.0986496	0.870999	-0.254317	0.220568	0.271483	0.510462	0.412872	0.15705	0.335867	0.451009	0.877163	-0.00584244	0.673045	0.0378394	-0.0838333	0.242065	0.303215	-0.121299	0.138948	-0.236722	0.239789	-0.129613	-0.0786775	0.775537	0.287821	0.234644	1.06406	0.573037	0.55865	0.298437	0.437002	0.69145	-0.0089431
0.613195	0.541255	0.234445	0.491086	0.547282	0.18881	0.184368	-0.0744313	0.691445	0.344862	0.133359	0.448677	0.816083	0.277705	0.563125	0.833257	0.674359	0.525536	0.243461	0.229769	-0.0948726	0.666005	0.704214	0.340681	0.873439	0.0282704	0.977207	0.284729	0.384369	0.546905	0.571592	0.363975	0.0517954	0.812795	0.767037	0.0458882	0.0980555	-0.166322	-0.046216	0.739983	0.0397003	0.0340237	0.258257	0.55796	0.237316	0.481685	0.392019	0.488292	0.193833	0.235918
0.0633809	0.297644	0.590493	0.373754	0.120947	-0.295205	-0.0497399	0.335727	0.0680348	0.142471	-0.0325611	0.239366	0.474546	0.218691	0.693272	0.471554	0.839497	0.481086	0.716567	0.271549	0.33552	1.0385	0.878314	0.564594	0.474873	0.872776	0.637485	0.956366	0.184735	0.675672	0.611023	0.369041	0.636391	0.984174	0.564062	0.730172	0.400221	0.587669	-0.101241	0.987439	1.1719	0.791996	0.989417	0.596507	0.213135	0.256975	0.886291	0.807459	0.722607	0.557917
0.442966	0.270263	-0.131539	0.539443	0.467079	0.0900835	0.408097	-0.0921415	0.373881	0.446591	0.00398424	0.267271	0.585046	0.0640532	0.579174	0.81582	0.878999	-0.203874	0.474143	0.149936	0.400924	0.161268	0.487903	0.332012	0.273731	0.165583	0.650598	0.332682	0.37123	0.000444616	0.0605395	-0.288271	-0.253089	0.277677	0.221234	-0.0204247	-0.353871	-0.266166	-0.325956	0.282416	-0.107953	-0.902971	0.0119474	0.734006	-0.0221585	0.592571	0.338332	0.174198	-0.0697472	-0.0636677
0.556172	0.110456	0.378794	0.184552	-0.427894	0.212724	-0.0768173	-0.0546179	-0.132112	0.237164	-0.327054	0.522975	0.263616	-0.31696	0.210427	0.427194	0.77908	0.556047	0.218685	0.12758	0.0952686	1.04266	0.784008	0.560847	0.717933	0.548243	0.872576	0.82412	0.365085	0.691319	0.457412	-0.0778232	-0.0824276	0.397933	0.452361	0.464115	-0.102764	0.37829	-0.27072	0.505746	0.681052	0.268766	0.114884	0.717606	0.389232	0.526289	0.367193	0.498263	0.471214	0.416819
0.0699884	0.029289	0.616889	0.501172	-0.0438324	0.162412	-0.302586	0.010786	0.00945129	-0.0666923	-0.153209	0.203141	0.0289633	0.268885	0.227971	0.449328	0.605213	0.227345	0.639045	0.432452	0.0799288	0.302797	0.470875	0.485982	0.197315	0.290409	0.356813	0.427336	-0.0841082	0.182993	-0.0345829	-0.212346	0.646546	0.670677	0.34176	0.626783	-0.125044	-0.0267097	-0.231198	0.0307504	0.999623	0.453765	0.941968	0.23449	0.535118	0.96622	0.254876	0.889908	0.25406	0.108599
0.106275	-0.0293195	0.14249	0.2512	0.0919191	0.085913	-0.342682	-0.271052	-0.118903	-0.28984	-0.137687	0.326835	0.0164926	-0.026935	0.534664	0.234685	0.346684	0.17999	0.11756	-0.161574	-0.181141	0.501063	0.34334	0.2888	-0.0259587	-0.0143594	0.408041	0.446452	0.51393	0.340033	-0.0229303	-0.287466	0.173259	-0.323555	-0.0636856	-0.208494	0.0728038	-0.426789	0.310637	0.459464	0.406668	0.582959	-0.39519	0.758655	0.00949714	0.160531	0.412796	0.30442	0.514146	0.3895
0.390373	0.128917	0.376428	0.404109	0.107363	0.310522	-0.0235454	0.163309	-0.105135	0.144252	-0.105587	0.458613	0.09318	0.0132741	-0.106368	0.668969	0.67808	-0.507006	0.24099	0.0518689	0.0925386	0.523279	0.69776	0.354059	0.744172	0.317855	0.584846	0.554865	0.491201	0.590973	-0.0780229	-0.35371	0.445451	-0.142253	-0.132359	0.37389	0.102971	0.249594	-0.0046442	0.548537	0.631146	-0.0205696	0.45958	0.22551	-0.253305	-0.124521	-0.632401	0.168824	-0.0469837	-0.204869
0.447144	0.523717	0.543284	0.762635	0.0330987	-0.0427395	0.126187	0.380572	0.436878	0.375367	0.127374	0.4207	0.3653	0.0177719	1.15648	0.987721	0.251639	0.488773	0.873487	0.153645	0.189935	0.697401	0.665588	0.783584	0.493159	0.275896	0.477972	0.266305	0.412361	0.477848	0.375608	-0.172005	0.12203	0.365137	0.227124	0.399147	-0.0967595	-0.0122883	-0.144103	0.390576	0.137125	-0.274713	-0.0191068	0.330879	0.457982	0.554231	0.323042	0.429337	0.560341	-0.156387
0.071413	0.700157	0.89312	-0.28546	0.333358	-0.316768	-0.304645	0.75283	0.702577	-0.339833	0.760388	-0.495646	-0.468167	0.580371	-0.0226096	0.368343	0.511038	-0.0952808	0.443279	0.13658	-0.284042	0.426692	0.323195	-0.120004	0.628603	-0.0237976	0.412835	0.282555	0.355685	0.20348	1.22321	0.504115	0.776415	0.331423	0.396185	1.12831	0.453744	0.708619	0.0661099	0.686655	0.803842	0.700468	1.10739	0.367247	0.311008	0.263431	0.264901	0.537047	0.382924	0.499157
0.477966	0.252127	0.405912	0.661196	-0.399811	0.452715	-0.0213839	1.25027	-0.27361	0.434673	0.383126	0.515193	-0.0356689	0.466458	0.641049	0.433827	0.0145965	0.272353	0.512036	0.218616	-0.0639391	0.212436	0.26589	0.37849	0.543467	0.431139	0.363039	0.684622	0.180952	0.0285171	0.160647	0.308486	0.293692	0.191937	0.0120196	0.388735	0.0393217	0.174738	-0.0413791	0.660861	0.61444	0.469575	0.709405	0.635921	0.633609	0.705888	0.674459	0.697619	0.545331	0.450623
0.103424	-0.0408931	-0.0124389	-0.665791	-0.202289	0.23876	-0.00779423	0.063873	-0.0517754	0.023652	-0.231439	-0.0790207	-0.464509	-0.303324	1.02927	0.815692	0.337958	0.619387	0.832919	0.126934	0.111963	0.248058	0.354279	0.185257	0.380129	0.134392	0.185431	0.776352	-0.495772	0.336541	0.880512	0.358249	0.270678	0.610695	0.437205	-0.141892	0.162234	0.08804	-0.0431579	0.467981	0.943778	0.788178	0.671727	0.73646	1.09187	-0.0142796	1.22792	0.679113	0.777149	0.747775
0.198678	0.511333	0.204963	-0.379171	0.236987	0.0279935	0.568319	0.318963	0.263481	-0.122605	0.717819	0.174781	-0.0898899	0.129715	0.590721	0.450895	0.303184	0.396719	0.624902	0.239811	0.435111	0.235892	0.258165	0.131745	0.604564	0.252607	-0.0508415	0.18112	-0.357021	0.24242	0.54529	0.808935	-0.0824124	0.439307	0.35811	0.641632	0.0968442	0.267619	0.369572	0.232625	1.12847	0.93619	0.643866	0.397444	0.44612	0.671398	1.15739	0.686019	0.810507	1.07129
0.39527	0.106376	0.336699	-0.264002	-0.187603	0.102328	0.196989	-0.162841	0.0473626	-0.0289761	0.0976402	0.00224222	0.520045	0.269171	0.932803	0.768934	0.898312	0.702071	1.03954	0.2401	0.176238	0.698225	1.04849	0.518288	0.639948	0.39345	1.29642	0.385569	0.0599239	0.114332	0.340505	0.156201	-0.107255	1.03639	0.87823	0.808543	0.428715	0.379054	0.245647	0.627226	1.02309	0.569456	0.846841	0.199295	0.90165	0.155265	0.816107	0.606734	0.902427	0.4579
-0.073571	-0.0342672	0.594466	-0.0966636	-0.197802	-0.066012	0.184036	0.0898393	-0.761547	-0.0357914	-0.228486	0.0892099	-0.163655	0.0620297	0.265541	0.342827	0.231751	0.861038	0.630953	-0.0503052	-0.262369	0.0500626	0.336867	0.0197175	0.538936	-0.0985289	0.174745	-0.341426	-0.02935	-0.371336	0.707238	-0.248875	1.16724	0.418235	0.67866	0.896389	1.05641	0.911479	0.633259	0.256864	0.0017521	0.653771	0.400964	0.130892	0.727299	0.320277	0.219578	0.877402	0.334567	0.148157
0.0502147	0.00593682	0.498815	-0.343819	0.488838	-0.225954	0.651791	0.0660687	0.594119	-0.497636	0.392296	-0.768879	-0.359867	0.247949	0.128683	0.286744	0.0376851	-0.0323031	0.428501	-0.00423413	-0.114841	0.329618	0.406079	-0.509681	0.574653	-0.3664	0.0719589	-0.00419038	0.0239454	-0.371495	0.823717	0.0591608	0.457062	0.4566	0.953445	1.07385	0.402997	0.801068	0.310931	0.323534	1.12132	1.04012	0.85409	0.148161	0.0854181	0.0522131	0.583412	0.763629	0.44316	0.539377
-0.13698	0.501247	0.994789	-0.328213	0.435595	-0.329023	-0.00742861	0.73457	0.47755	-0.126448	0.53426	-0.38066	-0.382434	0.471172	0.515929	-0.12034	-0.175245	0.473316	0.784018	0.136887	0.220967	-0.0677186	0.351435	-0.193726	0.844465	0.168028	0.229226	0.0642821	-0.124921	-0.299107	1.03679	-0.694497	1.01728	0.218077	0.754018	1.05315	0.690894	1.03265	0.316955	0.690017	0.558697	0.856733	0.63831	-0.21813	0.163207	-0.00769166	0.483199	0.409402	-0.137849	0.67181
-0.0370461	0.122929	0.432773	-0.378804	-0.456287	0.00916967	-0.267145	0.444969	-0.560159	-0.43923	0.134633	0.0235236	-0.117606	-0.146236	0.082787	0.0718983	0.252272	0.565349	0.168983	0.519536	0.595769	0.330655	0.38805	0.213987	0.792746	0.558212	0.585702	0.519533	0.214267	0.349295	0.187883	-0.406041	0.895778	0.302381	0.616724	0.401377	0.576616	-0.0286102	0.934073	0.534009	0.460105	0.758427	0.238366	0.247942	-0.180875	-0.0625978	0.214768	0.470613	0.389073	0.283825
-0.0831031	0.167623	0.608443	-0.263719	0.15328	-0.144391	0.142704	-0.25354	-0.239641	-0.204313	-0.341852	-0.0723994	-0.212506	-0.16571	0.312831	0.364969	0.494939	0.265656	0.385299	0.0987026	0.484033	0.529364	0.512472	0.61011	0.941414	0.470179	0.34151	0.566088	0.351627	0.249468	0.241969	-0.156841	0.61978	0.78648	0.713298	0.475107	0.315138	0.318079	-0.189804	0.531293	0.665406	0.821793	0.612336	0.353585	0.0120316	0.0166641	0.873925	0.436734	0.37694	0.274788
-0.0275492	0.550626	0.9016	0.409852	0.226305	-0.132436	0.167752	-0.00263196	0.288637	0.223601	0.194319	0.0367571	0.0864996	0.182102	0.0267597	0.295981	0.367247	-0.0336854	0.696211	0.117729	0.370892	0.247888	1.01563	0.230773	0.962136	0.47103	0.98339	0.786202	-0.0877208	-0.0580451	0.60765	-0.446645	0.0159598	1.14125	1.28388	0.689093	-0.0259863	0.10979	-0.352403	0.460325	0.868205	0.71806	0.955243	0.120993	0.826226	0.0730865	-0.498583	0.160036	0.65677	-0.458429
0.870358	0.765747	0.731305	0.441709	0.323593	0.0498053	0.0391883	0.125021	0.443515	-0.0691859	0.409342	0.64918	0.343468	0.681165	0.343916	0.352021	0.143999	0.201509	0.831769	0.820652	0.387912	0.419913	0.281088	0.382539	0.724564	0.557552	0.554623	0.0712669	-0.389855	-0.238658	0.281518	0.371939	0.499039	0.702173	0.851921	0.894501	0.345904	0.361794	0.912991	0.60056	0.259566	0.629933	0.316944	0.25785	0.839629	0.233202	0.544538	0.578271	-0.00106259	0.0360248
-0.460259	0.134375	0.305685	-0.739733	0.866714	0.332824	0.205945	0.459239	0.192921	-0.563504	0.242	-0.292303	-0.416627	0.0784436	0.254861	0.272893	-0.130656	0.0777056	0.983324	0.552538	0.723511	0.4862	0.435464	-0.0869663	0.884614	0.0307251	0.545943	0.962033	-0.0386517	0.245453	0.75061	0.875193	0.724979	1.11987	0.255033	0.696428	0.359976	0.371615	0.330474	0.0750693	0.776001	0.541731	0.76861	0.814135	0.905338	0.907218	0.909124	0.665079	0.358823	0.712342
0.373907	-0.404073	0.294078	-0.503674	-0.371347	0.811805	-0.11644	0.612334	-0.0860435	0.0156765	0.29044	0.296757	-0.324454	0.664523	0.701455	0.284635	-0.602114	0.244857	0.263637	0.0215932	0.169442	0.109318	0.166121	-0.111124	0.177021	-0.21097	-0.0383332	-0.375468	-0.026121	-0.116127	0.491315	0.487724	0.489042	0.197359	0.265434	0.47895	0.235569	0.750449	-0.343981	0.119908	0.285429	0.0342101	0.140571	0.22848	0.24637	0.602921	1.00767	0.858031	0.493153	0.552454
-0.00998237	-0.390333	0.21444	-0.108109	-0.0181762	0.493731	0.21223	0.317301	0.478044	0.142663	0.0536153	0.100839	0.0419656	-0.123804	0.535016	0.245514	0.154606	0.531393	0.212049	0.0557376	0.228494	0.246798	0.293618	0.134772	0.421371	0.115808	0.576203	0.360216	0.566926	0.485743	0.347728	0.600007	0.426515	0.241374	0.391225	0.899651	0.0601019	0.598693	-0.139981	0.15187	0.438148	-0.557825	-0.0888266	0.928154	0.42507	0.434447	1.06958	0.594691	0.452632	1.00308
-0.352063	-0.0569507	0.501823	-0.504462	-0.0531482	0.409537	-0.0382985	0.280571	0.11865	-0.0862625	-0.234229	-0.438769	-0.255875	-0.455226	0.564592	0.196722	-0.109179	0.565424	0.744756	0.164733	-0.0946697	0.631169	0.0551616	0.126048	0.396095	0.132314	0.58405	0.906687	-0.214039	0.281847	0.690748	0.215334	0.459476	0.835741	0.491109	0.807078	0.163805	0.352858	-0.522364	0.117644	1.1055	0.482707	1.1021	0.988731	1.09012	0.712984	1.09695	1.1994	0.94668	1.09024
0.297904	0.141294	0.390475	0.293089	0.16966	-0.218023	-0.0400457	0.404491	0.386237	0.39544	0.124029	0.0398168	-0.20213	0.237344	0.128183	0.161714	-0.169318	-0.208884	0.137558	0.216999	0.0143046	0.363592	0.302327	-0.0530322	0.589576	-0.0979202	0.870974	0.319806	-0.162254	0.424758	-0.153554	-0.0152664	-0.0272515	0.490778	0.316969	0.213401	-0.0529692	-0.551231	0.816417	0.525321	0.569429	0.215005	0.454337	0.45365	0.0510669	-0.180015	-0.116346	0.601384	0.43765	0.330666
0.314146	0.379631	0.323791	-0.230773	0.0454724	0.0657767	0.701157	0.194837	0.164597	-0.327855	0.0275223	-0.219665	-0.154227	-0.387969	0.468842	0.231801	0.277623	0.247	0.343129	0.314772	0.650977	1.10437	0.21086	-0.0831394	0.0971771	0.413356	0.281495	-0.24011	0.182997	0.443191	0.389606	0.00655949	-0.027125	0.352215	0.168902	0.302285	0.198266	0.620815	-0.121269	-0.0984363	0.0745923	0.196854	0.0794167	0.57098	0.658499	0.964395	0.509073	0.862564	-0.190487	0.266969
0.167828	0.287065	-0.0620084	-0.349066	0.200826	-0.141436	0.184715	-0.0991034	0.609173	-0.312666	0.291334	-0.0933072	-0.449492	-0.348732	0.93418	0.827712	0.494213	0.836217	0.838799	0.514358	0.0991708	0.803868	0.364451	-0.0316231	0.155866	-0.00728261	0.405509	0.218302	0.749229	0.607751	-0.0127594	0.0359464	0.401925	0.560592	0.425208	0.430556	-0.0839998	0.23967	-0.561285	-0.220179	0.590991	0.321963	-0.22901	0.754359	0.73714	0.712267	0.871429	0.967414	0.901777	0.815932
-0.0759723	0.559305	-0.240364	-0.370283	0.402043	0.464604	0.541476	-0.071871	0.220675	0.19919	0.0487299	0.166679	0.167725	0.214832	0.880153	0.552371	0.504675	0.374375	0.707558	0.0989775	0.389452	0.686324	-0.00460658	0.244009	0.0261016	0.569428	0.0706364	0.301453	-0.0495873	-0.31661	-0.557196	-0.0303628	0.239674	-0.0469812	-0.171267	-0.400785	0.0966976	0.215966	-0.256084	-0.767288	0.476591	-0.468477	-0.0664943	0.789926	1.08516	0.842304	1.10508	0.879481	0.581496	0.687679
-0.575424	-0.248913	0.690899	-0.689662	0.113744	-0.0204866	-0.0754731	-0.0797349	0.0130751	-0.557079	0.415946	0.256517	-0.0906157	-0.469247	0.843363	0.726478	0.521928	0.936947	1.0083	0.255575	0.118752	0.416739	0.349319	-0.381216	0.51191	-0.340632	0.326737	0.652781	-0.253742	-0.0328828	-0.106331	0.357194	0.404081	0.503251	0.0913392	0.234708	0.447865	0.480059	-0.216382	-0.0164184	0.797769	0.210274	-0.442041	1.10563	1.3395	0.800135	1.01192	0.774322	0.759027	0.744758
-0.0132934	0.136133	0.64244	-0.11259	0.340531	-0.0396366	0.253581	-0.158939	0.488942	-0.370494	-0.0703672	-0.645596	-0.394856	-0.160159	0.065057	0.358182	0.611727	0.320678	0.722907	-0.137392	-0.143222	0.671171	0.824842	0.845965	0.66193	0.665814	0.413238	1.00902	-0.454806	0.166477	-0.369721	0.430338	-0.0433615	0.942062	0.602159	0.443369	-0.195836	0.463413	0.0332915	0.320731	0.858975	0.479409	0.18795	0.598177	1.10212	0.748281	0.795282	0.642859	0.880413	0.387378
-0.39749	-0.724078	-0.0171951	-0.558671	-0.20209	0.285765	-0.205694	0.160318	-0.744684	-0.119284	-0.3132	-0.208693	-0.820413	-0.662523	0.193228	0.0756492	0.0567697	0.357736	0.307428	0.0348889	-0.115654	0.583123	-0.332255	0.062435	-0.0752241	0.242416	0.47526	0.66752	0.217057	0.456361	-0.0159567	0.000338394	-0.0568111	0.152996	-0.0821454	0.143028	-0.0576431	-0.110864	0.383933	-0.169899	0.744167	0.670897	0.309509	1.06057	0.367644	0.73374	1.14975	0.731713	0.540785	0.595076
0.252667	0.208487	0.505362	0.113332	0.289824	-0.10093	-0.311033	-0.471545	0.428903	0.161729	0.42999	0.0991064	-0.14919	0.170322	0.34379	0.490329	0.816359	0.318629	0.614898	0.171029	0.172546	0.512506	0.652235	0.365288	0.464403	0.0819221	0.647934	0.612889	0.277126	0.79741	0.47471	-0.179008	0.0350149	0.524597	0.227181	0.495361	0.409487	0.576808	0.129462	0.0279515	0.583868	0.0349979	0.0862947	1.11597	0.617008	0.840771	0.404113	0.878664	0.450883	0.309101
-0.545122	0.440117	0.243722	-0.0921558	0.231355	0.132417	0.739999	0.46019	0.730651	-0.0753326	0.757077	0.160494	-0.558134	0.190049	0.649921	0.574451	0.804081	1.00611	0.334393	0.71026	0.167192	0.403197	0.429477	0.53416	0.238164	0.51258	0.490091	0.55639	-0.0699449	0.0854841	0.533258	0.383641	0.938501	0.602571	0.457825	1.20207	0.731005	0.330012	0.509039	-0.157544	0.111611	-0.122541	0.735751	0.617957	0.595786	0.391884	0.344098	0.75791	0.154847	0.937277
-0.141901	0.105131	0.0748066	-0.523617	0.533931	0.207758	-0.0121782	0.417883	0.184056	-0.337775	-0.308396	-0.752543	-0.149453	0.121118	-0.449317	-0.183409	0.279224	0.284067	-0.179233	0.0629852	0.53498	0.0964776	0.375527	0.516011	0.624243	0.687807	0.74744	0.743257	0.164075	0.12115	0.418889	0.0275204	0.743618	0.213336	0.548249	0.524606	0.0757589	0.452485	-0.293458	0.345129	0.566597	0.219875	0.275596	-0.231261	0.0168207	-0.214711	0.14541	0.202738	-0.0047525	-0.108088
0.120542	-0.18616	-0.223949	-0.105648	0.513974	0.429025	-0.0234905	0.583892	0.230146	0.46931	0.0830016	0.350415	-0.0306226	-0.0369285	0.0284224	-0.249822	0.122778	0.039307	0.36922	0.356118	0.110229	0.215545	0.732377	0.0678495	0.350644	0.528921	1.0106	0.0926312	0.00999618	0.229198	0.500758	0.480974	0.424323	0.351495	0.517874	0.7428	0.428961	0.255173	0.248609	0.276865	0.338861	0.312822	0.406013	0.0697702	0.467329	0.564998	0.475025	-0.0361271	0.0475627	0.184347
-0.245788	0.363785	0.580312	-0.414492	0.0497612	-0.0270664	0.353594	-0.00970494	0.385732	-0.0238344	0.885642	-0.13468	-0.474339	0.335439	0.457178	0.260909	0.630898	0.579721	0.606378	0.520632	0.366504	0.06049	-0.0590534	-0.688198	0.0395766	-0.310471	-0.152161	-0.646777	0.0577491	0.131816	0.278257	-0.282619	-0.220926	-0.114631	0.0490655	0.439951	-0.387433	-0.246973	0.0695378	-0.321509	0.00847836	0.0525599	0.202618	0.48273	0.365256	0.525358	0.504875	0.452278	0.515155	0.449829
0.274099	0.789486	0.122061	-0.00769259	0.0573242	0.0771505	0.110952	0.509155	0.545316	0.338407	0.755575	-0.366022	0.409632	0.195466	0.320904	0.048525	0.27262	-0.133059	0.29597	0.379718	0.149059	0.442116	-0.446751	0.463064	-0.272874	0.218817	0.152373	0.811598	-0.0858969	-0.310905	0.543958	0.668371	0.622486	0.040958	-0.339847	0.690082	0.524853	-0.328967	-0.0945615	-0.329939	0.275432	0.369038	0.689794	0.146608	0.201299	0.732821	0.332705	0.486251	1.04798	0.0712895
-0.325918	0.233882	0.0953187	-0.0358888	-0.0925402	0.577706	-0.258309	0.191728	0.121113	-0.206303	0.576964	-0.456221	0.0286264	0.134285	0.321622	0.316625	0.513054	-0.0370191	0.225144	-0.0445965	-0.237107	0.657889	-0.0928001	-0.172227	-0.0275797	-0.434815	-0.173394	-0.443262	0.147079	-0.0763229	0.727608	0.0539489	-0.0978481	-0.0590638	-0.759492	0.158874	0.0434338	-0.0421444	0.373594	-0.42511	0.0736893	-0.406359	0.0762237	0.543422	0.251211	0.810766	0.303408	0.330759	-0.107854	0.841752
0.13786	0.0818638	0.164217	-0.118174	-0.0722634	0.671722	0.586963	0.488113	0.0873756	0.305486	-0.138954	-0.0412368	-0.126796	0.438283	0.613592	0.151313	0.185375	0.595259	0.433158	-0.0456957	0.259349	0.360494	-0.113941	0.221975	0.337063	-0.0831819	0.232664	0.216467	-0.305269	0.355189	0.580699	0.270083	0.403106	-0.27357	0.715002	0.628221	0.152812	0.322082	0.371125	0.0982925	0.930404	0.819185	1.02262	0.685982	0.32487	1.08054	1.2195	1.29871	1.02932	1.17995
0.847291	0.707174	0.331036	-0.0505103	0.0676451	0.294416	0.081278	0.553199	0.312418	0.0511323	0.72063	0.05499	-0.0933911	1.00417	0.548168	0.11919	0.326449	0.122841	0.481704	-0.18214	0.469813	0.236127	0.419303	0.340414	0.439392	0.407786	0.282396	0.642458	-0.00229052	0.300595	0.150173	0.457096	-0.471312	0.208766	0.146289	0.0572857	-0.598126	0.27012	0.623972	0.206608	0.929333	0.559171	0.643017	0.465957	-0.00471074	0.618703	0.852189	0.652807	0.646955	0.544345
0.342051	1.02306	0.708448	0.155762	-0.317743	-0.145003	0.355572	0.814827	0.334608	0.0309739	1.20609	0.0525116	0.652906	0.791914	0.78705	0.825352	0.356559	0.866067	0.959485	0.248717	0.456892	0.380849	0.444103	0.3341	0.0998757	0.679247	0.452575	0.303312	0.161193	0.270896	0.311323	-0.805754	0.262785	0.110294	0.231761	0.178084	0.313346	0.196774	0.293248	0.242703	0.256829	0.752289	0.372812	0.426714	0.702882	-0.310556	0.413178	0.539395	0.304227	0.594778
0.581693	0.246202	0.892486	0.155648	-0.0407812	-0.347687	-0.0986465	0.359154	0.234453	-0.355919	0.61248	-0.100487	0.285435	0.91406	0.590757	0.361544	0.545888	0.638051	0.421267	0.0661233	0.177345	0.574632	0.771941	0.0961222	-0.157118	0.31482	0.199809	0.313252	0.400541	0.126338	0.373829	0.417656	0.259831	-0.00435582	0.278283	0.830419	0.363102	0.611236	0.130784	0.671419	-0.064114	0.250934	0.727236	0.271625	0.750653	0.859643	0.342079	0.627087	0.353484	0.508564
0.122642	0.0344466	0.42192	-0.0680227	0.288178	0.587681	0.7699	-0.163456	-0.18051	-0.18185	0.0798468	0.0906598	-0.00238653	-0.322376	0.482107	0.485186	0.560052	0.104072	0.335614	-0.570528	-0.227543	-0.0852267	0.354581	0.120766	0.0685014	-0.162264	0.363699	0.57486	0.560072	0.636894	0.22421	0.293295	0.458109	0.348553	0.206503	-0.0898173	0.173727	0.0298885	0.293033	0.611081	-0.167393	-0.177602	-0.0543334	0.347071	0.408753	0.288166	0.717981	1.11099	0.391176	0.745038
-0.0491061	0.674353	0.554694	0.214117	0.0789129	0.2772	0.164804	0.496697	0.426831	-0.518091	0.310022	-0.82788	-0.420482	0.443738	0.489687	-0.00523011	0.304318	0.589709	0.274988	0.139667	0.00204875	0.00221384	0.373208	0.130581	0.597104	0.232147	0.321638	0.457995	-0.123106	0.281176	0.818389	0.369094	0.753578	-0.0470597	0.0451549	0.00240611	-0.00287002	0.593869	0.0931681	0.521414	0.287275	0.440632	0.458034	-0.141062	0.318235	0.575693	0.396088	0.644735	0.507574	0.430677
0.410281	0.534875	0.082317	-0.0676101	-0.250016	0.615859	-0.0196263	0.29924	0.148132	0.125837	0.382878	-0.189937	0.178916	0.441425	0.898991	0.0323932	0.391703	0.647912	0.22073	0.164348	0.901237	-0.0412246	0.256105	0.197311	0.543936	0.91269	0.202633	0.572206	0.236903	0.332731	0.671081	0.226059	-0.171645	0.415577	0.330549	-0.218316	-0.0468247	-0.373046	0.0320056	0.370788	0.354262	-0.168323	0.673621	0.440773	0.586209	0.472248	0.80138	0.48264	0.229754	0.892541
0.344264	0.623997	0.0493519	-0.215965	0.124687	0.154937	0.0971243	0.739683	0.393266	-0.200255	0.664253	-0.198479	0.161793	1.09684	0.780501	0.592353	0.732251	0.962713	0.772187	0.389807	0.58397	0.572276	0.185261	0.0238619	0.485972	0.346358	0.591083	0.0953065	0.397491	0.380238	0.666386	0.206195	0.636012	-0.370759	0.0229638	0.548301	0.334817	0.796739	0.616807	0.788492	0.785631	0.715341	0.639827	1.00121	0.663131	0.392569	0.958563	0.457316	0.758089	0.675429
0.120943	0.489848	0.296234	-0.37321	0.378362	-0.130184	-0.0799274	0.770834	0.255834	-0.554922	0.310812	-0.14605	-0.222016	0.744586	-0.258573	0.156006	0.114143	-0.515669	0.400447	0.244226	0.428837	0.727672	0.284916	0.237344	0.305055	0.355078	0.424489	0.670463	0.391055	0.0906059	0.0884089	0.0649142	0.363194	-0.0438028	0.528961	0.57646	-0.0615815	0.715863	-0.436186	-0.0849811	0.273375	0.223263	0.0702167	0.64144	0.608596	0.445645	0.0796532	0.150056	0.270113	-0.0635523
-0.750444	-0.12159	-0.253524	-0.531137	-0.143097	0.376281	0.0576409	0.0946573	0.29547	-0.010352	0.509992	-0.394099	-0.417195	0.0645319	0.211374	-0.0871689	0.0889916	0.783924	0.127173	0.563587	0.600323	0.265685	0.349734	0.703681	0.245078	0.999061	0.359067	0.0584705	0.0397531	0.233089	0.704077	0.336326	0.992962	0.518828	0.650766	0.642796	0.796769	0.890296	0.263846	0.143353	0.762969	0.813701	0.269809	0.166584	0.824261	0.649864	0.940006	0.539736	0.54288	0.246355
-0.364486	0.283887	0.171412	-0.159463	-0.408361	0.198743	-0.00269192	0.508566	0.209971	-0.154053	0.292938	-0.156599	-0.098364	0.175686	1.17165	0.60425	0.3138	0.458187	0.798928	0.183337	0.474324	0.525839	0.723158	0.550635	0.35824	0.778343	0.593266	0.403412	0.124332	-0.218183	0.463245	0.0917063	0.608609	0.43533	0.660551	0.347501	-0.0175941	0.831546	0.30415	0.0728708	0.217436	0.469818	0.156265	0.112062	0.657532	0.474775	0.624598	0.251787	0.539872	0.925829
0.438951	0.974439	0.499938	0.257968	0.642045	0.16366	0.0888894	0.570224	0.651661	0.427452	0.65092	0.127453	-0.0462223	0.667644	0.586647	0.100749	-0.133191	0.332132	0.514461	0.282961	0.428063	0.372506	0.0739709	-0.0328778	0.627094	0.433206	0.689556	0.631924	0.24121	0.193593	0.241177	-0.189088	0.196283	0.516589	0.616091	0.0737026	0.392192	0.57706	0.149846	-0.10003	0.394031	0.353372	0.737432	-0.0061442	0.93452	0.322443	0.327871	0.111682	0.136637	0.488793
0.221911	-0.0385178	-0.0382931	0.291399	0.151614	0.428213	0.181361	0.202647	-0.307251	0.498622	-0.00969385	0.249319	0.423464	0.08524	-0.0232033	-0.234859	0.210761	0.160747	-0.289328	0.328157	0.314722	0.0108501	0.188945	0.58627	0.269999	0.621066	0.180583	0.286046	0.211959	0.0194933	0.171241	-0.315793	0.236379	-0.0666914	0.631603	0.236454	0.392389	0.272853	0.447762	0.00297677	0.0184759	0.137627	0.338116	0.393577	-0.325519	0.106044	0.0444943	0.295312	0.348155	0.380482
0.0338184	0.112512	-0.163379	-0.229495	0.0823019	-0.0292945	0.260609	0.0271673	0.267934	-0.302621	-0.0677358	0.369972	-0.205491	0.214663	0.413397	0.159712	0.0490085	0.364748	-0.0528327	0.122856	0.681699	0.2949	-0.143055	0.519496	-0.280516	0.700175	-0.319152	0.358585	-0.54034	0.125933	-0.0437119	0.130449	0.262914	0.208267	0.303742	0.184073	0.282067	0.0824542	0.172913	-0.136237	0.414284	0.568656	0.478556	0.367416	-0.234391	0.432958	1.02684	0.248087	0.26546	0.589975
0.0856691	0.122859	0.0914239	0.354093	0.449255	0.0927092	0.599815	0.741427	0.106137	-0.274928	0.393015	-0.100202	-0.159418	0.255405	0.15873	0.340677	-0.0514082	0.833186	0.814855	-0.298642	-0.273998	-0.0254567	0.258534	0.802165	-0.0163412	0.26214	0.345546	0.188758	-0.234476	0.0235818	0.0227594	0.310545	0.34618	0.000524664	0.155991	0.48013	0.458643	0.0059713	0.471364	0.256461	0.575684	0.436694	0.399237	0.159124	0.529837	0.369091	0.506772	0.19359	0.250238	0.516325
-0.52464	0.230659	-0.0959841	-0.174938	-0.0148317	-0.360099	-0.0291095	0.311283	0.386326	-0.445135	0.885763	-0.142972	0.22377	0.509212	0.103619	0.0257438	0.22364	0.281735	0.213545	-0.670888	0.0640159	0.436232	-0.130605	0.276839	0.511163	0.95999	0.581264	1.05356	0.539103	0.408364	0.322413	0.174138	0.338407	0.600543	0.244394	-0.424435	0.0541878	0.364059	0.246767	0.538164	0.734821	-0.112168	-0.315971	0.448686	0.53969	0.603249	0.893633	0.434411	0.564544	0.213135
-0.212268	0.662266	0.322075	0.0443235	0.0459762	-0.337651	0.141374	-0.0945894	0.671872	-0.19379	0.403688	0.836553	0.079793	0.234604	-0.0405332	-0.185261	0.0289231	-0.339231	0.0947254	0.294158	0.236515	0.134404	0.725901	0.201324	-0.0184612	0.62852	0.266489	0.0171971	-0.0563977	0.236826	-0.0932921	-0.251065	0.462251	0.334326	0.413565	0.255295	0.600906	0.402252	0.417331	-0.678226	0.180618	0.105834	0.382134	0.104929	0.442954	0.186928	0.402235	0.190325	0.29782	0.117857
0.480337	0.44866	0.991812	0.0957332	-0.00139233	0.41581	0.153086	0.777703	0.595939	0.180039	1.06238	0.46547	0.998856	0.705856	0.347919	0.317157	-0.135659	0.36014	0.481833	0.514574	0.270998	-0.0279727	0.0416867	-0.221157	0.432087	0.187184	0.380073	0.395249	0.383752	0.0267409	0.263425	-0.011422	0.61084	0.389876	0.602384	0.612448	0.51081	0.110509	0.34484	0.526203	0.619998	0.685302	0.588086	0.923872	0.958738	0.672658	0.485044	0.134128	0.171542	0.889265
0.335339	0.114488	0.467068	0.322092	-0.598693	1.0548	0.366423	0.412923	0.608731	0.657048	0.574882	0.448227	0.579192	0.712365	0.537284	0.325086	0.142687	0.168641	0.514931	-0.0504932	0.115359	0.252086	0.406277	0.0188823	0.0999718	0.00275857	0.488705	0.131021	0.417404	0.237174	0.408305	0.224106	0.53222	0.805038	0.731842	0.158901	0.542671	0.6268	0.42969	0.214173	0.447988	0.349934	0.505101	-0.186762	0.715295	0.340756	0.60707	0.279153	0.482102	0.435531
0.374777	0.76629	0.520715	0.111284	-0.846001	0.77078	-0.0522658	0.692112	0.38299	0.261392	0.626516	0.201229	0.849623	0.828124	1.0775	0.549638	0.474052	0.785424	0.909816	-0.0623787	0.490804	0.212844	0.597217	0.488172	-0.532257	0.573051	0.25292	0.642992	0.821731	0.571909	0.642322	0.6224	0.447002	0.385577	0.306603	-0.56206	0.0413523	0.0648512	0.331162	0.0220835	0.434828	0.0575121	0.734513	0.364086	0.906426	0.259301	0.803572	0.502706	0.84055	0.878553
0.179322	0.749781	0.771791	0.248357	-0.486934	0.180751	-0.204468	0.346633	0.543603	-0.232745	0.75827	0.0926396	-0.30477	0.356158	0.78386	0.837689	0.484993	0.271138	0.151004	-0.0678302	0.292772	0.265854	-0.410917	0.501381	0.510284	0.106088	0.0986043	-0.0881257	0.501364	-0.130008	-0.0804757	0.442931	0.367107	-0.153132	-0.182484	0.211387	0.29816	-0.0255263	0.0653136	0.351114	-0.155806	0.0841763	-0.0100222	0.767741	0.744457	0.92644	0.511455	0.717422	-0.194679	0.636424
0.463818	0.624517	0.323609	0.189855	0.0942192	0.43673	0.223418	0.178628	0.491037	0.257619	0.473946	0.449503	0.0341615	-0.0958214	0.34595	0.00236143	0.0230673	-0.0922024	0.239227	-0.554259	0.234198	-0.187064	-0.219592	0.114061	0.42674	0.359892	0.152556	0.476107	-0.0213314	-0.0969758	-0.219524	0.214743	0.0727545	-0.197461	-0.253918	-0.0897451	0.186452	-0.496873	0.321278	0.0538978	-0.0809403	-0.409681	0.0328655	0.616262	0.835811	0.430687	0.00799833	0.886784	-0.0592664	0.245439
0.575138	0.330015	0.460237	0.0722334	-0.243342	0.17953	-0.187952	-0.04699	0.371394	0.363335	0.462491	0.236405	-0.0283045	0.447758	0.518456	0.446649	0.229384	0.251759	0.0952853	0.305982	-0.172647	-0.0209942	-0.211303	0.104771	0.128182	0.0165337	-0.115727	-0.144429	0.165939	-0.0213618	-0.0605451	0.102851	-0.211519	-0.393259	-0.55477	-0.370885	-0.404919	-0.0476707	-0.636037	0.0888681	0.210583	-0.222881	-0.119397	0.364583	-0.0369476	0.0608552	0.178188	1.12398	0.62337	0.241244
0.23829	0.337358	0.675074	0.383573	0.21642	0.341317	-0.672044	0.150494	0.291359	0.0687947	0.628009	0.284463	0.192498	0.300069	0.41313	0.300143	0.361388	0.106823	-0.124239	-0.154362	-0.0165472	-0.189301	-0.479329	-0.104684	-0.631973	-0.41158	-0.576654	-0.405055	0.0547582	-0.407039	0.946007	0.305797	0.145398	-0.303209	-0.086903	0.200926	0.00418492	0.569397	-0.320718	-0.244547	-0.276878	-0.337369	-0.161405	-0.720254	0.0750448	-0.0787498	0.335502	0.768868	0.290052	0.26809
0.215598	-0.199471	0.0948826	0.584274	0.0315126	0.106139	-0.11957	-0.0489765	0.388155	0.587132	-0.00408347	0.686139	0.383664	-0.139153	0.652108	0.838028	0.539108	0.219884	0.439763	0.528369	0.24593	-0.0575298	0.382794	0.167242	0.157242	0.277283	0.226429	0.306356	0.158688	0.219024	0.418969	0.589742	-0.0492098	0.0577411	0.0835208	0.146795	-0.00707748	0.289711	0.0475949	0.122129	0.570038	-0.0149912	0.0193998	0.536042	0.217229	0.185714	0.724247	0.693589	-0.0937244	0.490605
0.447124	0.667284	0.142873	-0.50098	0.350575	0.371434	0.817772	0.342121	0.801611	0.198927	0.590032	0.533473	0.330929	0.13016	-0.323747	0.142083	0.0402967	-0.189224	0.104842	0.290999	0.224408	0.191203	0.0888479	0.0173789	-0.0329528	-0.0151585	0.387457	0.528452	0.111072	0.0110034	0.790482	1.24359	0.60451	-0.0357109	-0.256861	0.851758	0.713629	0.56242	0.309789	-0.069316	0.728624	0.3669	0.806105	0.499808	0.564682	0.512088	0.414564	0.317597	0.181032	0.676349
0.205976	0.0779243	0.60398	-0.15624	0.419395	0.0901833	0.304474	0.586384	0.23225	0.310729	-0.286307	0.461937	-0.215342	0.241938	0.847699	0.646721	0.850762	0.912031	0.169581	0.199334	0.33446	0.161873	0.12666	0.0585968	0.607265	0.036156	0.274298	0.546922	-0.0433913	-0.289871	0.770426	0.98412	0.970316	0.701712	0.781929	0.896626	0.128743	0.181578	0.462844	0.353781	0.414842	0.466606	0.669156	0.493877	0.445942	1.02373	0.623868	0.867301	0.375984	0.865947
-0.365201	0.15931	0.795527	-0.249794	0.413046	-0.0732519	-0.0772987	0.388085	0.498827	-0.486553	-0.146106	0.243589	-0.0912589	0.0991189	0.275381	-0.163868	0.341618	0.37606	0.0795971	-0.277207	0.0141689	0.424143	0.00944714	0.216449	0.714247	-0.0448963	0.501918	0.0883509	0.367529	-0.194709	0.809117	0.407813	0.396428	0.601251	0.842945	0.51931	-0.19386	0.275182	0.488851	0.532232	0.251409	0.452663	0.641944	0.102131	0.432717	0.547477	0.807921	0.808756	-0.195999	0.993129
0.0521718	0.160413	-0.117781	0.0574942	0.0166296	-0.0561755	-0.113701	-0.580835	-0.0393938	0.21404	-0.164189	0.0962119	0.417386	0.101122	0.377062	-0.119665	0.369744	0.601373	0.537866	-0.0599211	-0.300616	-0.0653727	0.175091	0.110215	0.464726	0.0471262	-0.0384135	-0.036818	-0.351628	0.313562	0.332846	-0.59164	-0.122096	-0.38671	-0.169869	-0.319541	0.204373	-0.015917	0.197417	0.659443	0.0958069	-0.113292	-0.129204	0.248875	0.386478	0.463439	0.346896	0.706406	0.270026	-0.142271
-0.142281	0.0148125	0.645835	-0.297484	0.306368	0.495849	-0.471292	0.460691	0.79274	0.22361	0.227281	0.126147	-0.0407558	-0.0895039	0.55407	-0.0637239	0.103634	0.513588	0.500688	0.219875	0.673084	0.44687	-0.00999558	-0.0468854	0.163689	-0.134904	-0.220536	0.432126	0.429762	-0.0765336	0.811875	0.246547	0.466476	0.108185	0.478609	0.560475	0.119609	0.204515	0.00775416	0.108871	0.173436	-0.210278	0.695002	0.224327	0.731218	0.499241	0.683664	0.812211	0.440234	0.748125
-0.0158431	0.175505	0.671093	0.585716	-0.186178	0.361603	-0.123682	0.499833	0.418485	0.514041	-0.227382	0.719524	0.247296	-0.246455	0.822118	0.0466752	0.269597	0.615655	0.00889513	0.432767	0.72658	0.305683	-0.00885271	0.675096	0.0559303	0.439315	-0.0620287	-0.0588491	-0.189625	0.129666	0.678153	0.469004	0.456075	0.255452	0.264283	0.667224	0.0163717	-0.145575	0.050928	0.280176	0.182616	0.237161	0.802201	0.208085	0.407718	0.654184	0.88699	0.887843	0.837604	0.908913
-0.218408	0.761195	0.370519	-0.624563	-0.143458	0.257056	0.501253	0.820109	0.836504	0.00398589	0.726072	0.0984601	0.0499439	0.742117	0.675324	0.365982	-0.0747859	0.637786	0.460645	0.834203	0.760196	0.586026	0.603029	0.294181	0.252849	0.733103	0.419964	0.741475	-0.0201805	-0.27024	0.508802	0.340786	0.430263	0.870835	0.717427	0.236719	-0.0131538	0.310296	0.292969	-0.120754	0.822876	0.809175	0.529144	0.295519	0.596614	0.815021	0.796014	0.864068	0.34302	0.886497
0.215381	0.57184	0.782612	0.326062	-0.255839	0.3147	0.493832	0.352032	0.508916	0.37361	0.373882	0.439947	0.776754	0.712776	0.783424	0.349963	0.336371	0.769775	0.617755	0.47958	0.745139	0.638869	0.155841	0.342409	0.358981	0.547203	0.259061	0.475129	0.320896	0.121389	0.351947	-0.12771	0.739117	0.698499	0.979652	0.432624	0.353797	0.38158	0.175352	0.348056	0.471308	0.400073	0.76303	0.65443	0.644052	0.690453	1.02265	0.845653	0.50574	0.898716
0.223153	-0.423862	0.353154	0.276553	-0.485331	0.567503	0.00951426	0.540235	-0.628426	0.572922	0.33092	0.703109	0.402185	0.389135	-0.0572504	0.0241238	-0.0860713	0.333069	-0.299576	-0.235904	-0.0284227	0.572834	0.12008	0.00355504	-0.241815	-0.118487	-0.219725	0.0816442	1.01102	0.404141	0.459063	-0.023908	0.814037	0.00983086	0.705074	-0.390761	0.52637	0.337564	0.823907	0.656293	-0.0171128	0.327333	0.404819	0.52098	0.477508	0.512885	0.141557	0.628775	0.354449	0.718323
-0.417573	-0.147755	0.562843	-0.89027	0.254902	0.538566	0.245401	0.438201	0.386719	0.13712	0.117407	0.20989	0.204325	0.420668	0.913137	0.0156756	0.253736	0.793434	0.466941	0.352392	0.347591	-0.0764673	-0.178811	-0.0529942	-0.18497	0.116693	-0.40076	0.149286	-0.0675788	-0.104621	0.599717	0.225399	0.393966	0.385402	0.647811	0.22447	0.1136	0.0257094	0.490026	0.0119063	0.634323	0.422839	0.427136	0.694818	0.419985	0.661144	0.8986	1.18528	0.336259	0.878712
-0.281323	0.285117	-0.183017	-0.292216	0.404174	0.07149	0.528685	0.379697	0.37304	-0.151089	0.146688	-0.218082	0.219475	0.250734	0.935297	-0.00716494	0.288449	0.257827	0.439533	0.0634094	0.0619218	-0.0656895	0.0635645	0.455294	0.10651	0.648025	0.386074	-0.0608006	-0.205758	-0.266709	0.0682089	-0.291271	0.163672	-0.289864	0.0388953	-0.190246	0.118448	-0.0648371	0.467324	0.277222	0.223653	0.576353	0.475331	0.858938	0.119247	0.391354	0.835835	0.421113	0.375954	0.94029
[truncated: 150 more columns]

## Sheet: Fig2c_ICC_Delta_Map_S200
0.104769
0.20614
0.29495
0.0274733
0.0734897
0.0758686
0.107381
0.23458
0.197817
0.0526775
0.224139
0.0669804
0.0707039
0.188587
0.332606
0.221306
0.28199
0.264439
0.307192
0.122619
0.181783
0.22944
0.243199
0.177375
0.270637
0.216088
0.296692
0.354882
0.0996181
0.128969
0.300386
0.217301
0.344486
0.236289
0.27556
0.329463
0.226167
0.166568
0.13501
0.231468
0.42419
0.322732
0.351706
0.338589
0.392717
0.464112
0.457478
0.509451
0.395562
0.402192
0.452213
0.371816
0.264299
0.297753
0.230156
0.236332
0.218165
0.142727
0.359189
0.231864
0.426727
0.301104
0.413639
0.36858
0.558684
0.398117
0.245595
0.503109
0.410013
0.410897
0.256939
0.289775
0.251314
0.271018
0.34662
0.253176
0.285606
0.205442
0.297566
0.353237
0.26669
0.434317
0.439429
0.25875
0.461342
0.391553
0.358066
0.312578
0.381409
0.418516
0.445326
0.389458
0.386848
0.341896
0.324044
0.316512
0.330854
0.258638
0.305806
0.169495
0.0925071
0.164764
0.247789
0.0797198
0.262088
0.207979
0.0687362
0.217051
0.0380427
0.0615653
0.242973
0.156638
0.136929
0.154276
0.284935
0.242578
0.233205
0.329241
0.277642
0.167023
0.276353
0.156858
0.267523
0.184447
0.169995
0.282208
0.211796
0.348761
0.093152
0.221529
0.216179
0.143573
0.167893
0.240018
0.332541
0.308041
0.293867
0.411723
0.330491
0.205888
0.251715
0.274319
0.192617
0.160549
0.199471
0.441219
0.404822
0.252989
0.33111
0.371667
0.265443
0.299964
0.405517
0.36758
0.413373
0.360069
0.314177
0.392361
0.442262
0.211169
0.362509
0.241394
0.326308
0.217716
0.488591
0.423386
0.411455
0.398738
0.297902
0.369413
0.317773
0.4464
0.337168
0.370204
0.310061
0.385804
0.253942
0.299957
0.290061
0.316528
0.296747
0.366765
0.368443
0.444844
0.320213
0.220271
0.171956
0.233808
0.273976
0.430102
0.470932
0.271338
0.168531
0.342123
0.36926
0.413946
0.481728
0.327961
0.426552
0.302689

## Sheet: F2d_Evolutionary_Expansion_S200
10.7458
7.36469
9.86907
9.75383
3.49873
8.97768
2.72563
9.25211
4.82589
11.7405
12.3832
30.4963
9.64072
8.08176
9.99902
9.1816
12.1742
9.21342
12.1621
9.8024
10.3811
12.125
10.7591
12.8972
13.1592
13.0748
7.83383
24.0961
7.47297
5.81681
15.9569
33.1723
8.7466
5.55902
8.23484
8.13474
8.7184
9.7149
13.0754
7.63398
26.3878
22.7425
12.2972
19.0977
9.61802
26.1438
9.09007
9.24595
11.5989
11.1658
8.68909
14.4906
21.6438
15.7331
17.1544
13.5864
9.06445
13.6001
8.31945
7.60524
29.2066
15.3626
7.62146
28.8018
18.8301
14.9682
15.1765
13.14
21.9161
18.7494
37.5148
14.8041
4.831
14.947
20.9394
8.29872
25.9386
13.4172
24.2394
53.0746
38.1221
72.1457
9.60435
6.73141
9.9617
12.3251
11.0454
8.96723
12.9672
10.2729
14.2206
26.7383
20.1933
11.6097
19.3103
33.9178
49.933
33.9896
31.1763
5.25885
17.0349
4.31484
9.27798
5.01245
11.3129
2.95838
4.45827
6.91695
8.50965
17.0209
16.4721
6.33162
25.1396
8.67865
11.8309
7.21891
8.99151
11.8373
7.4133
6.45559
9.5678
13.9528
9.30114
6.72487
12.0713
11.3626
12.1376
11.8685
12.5617
8.36865
28.2684
5.52284
6.77101
12.3874
27.5976
20.8559
7.3075
5.84394
8.05491
7.40465
7.45837
11.2197
6.95577
11.0569
23.76
30.2358
8.07163
18.3586
28.5449
10.5788
21.1157
9.51775
10.8965
13.2265
12.6989
13.2928
13.3074
20.5238
20.9114
17.6104
14.881
10.6676
19.9955
6.15924
30.7213
24.2769
13.9014
58.9278
13.7075
20.5863
14.8138
8.35803
13.1668
8.13127
15.5971
26.5895
34.061
17.5514
5.45167
13.1177
23.7422
55.865
61.0617
44.9061
14.7392
37.9422
11.3988
46.4445
21.7656
6.31755
7.00985
11.4407
6.34953
15.7449
14.9769
15.8278
23.0122
27.5553
37.1336
21.8515

## Sheet: F2d_Archetypal_Axis_S200
-0.981879
-1.26014
-0.5325
-1.48481
-1.14721
-1.09088
-1.63514
-0.786255
-1.14978
-1.52147
-0.648294
-1.40257
-1.48011
-1.05627
-0.0462641
-0.659287
-0.716851
-0.625924
-0.636368
-1.10954
-0.853742
-0.638653
-1.07479
-1.5544
-1.00399
-1.43181
-1.29196
-0.95713
-1.40176
-1.54906
0.240892
0.643582
-0.556821
-0.239018
-0.665837
-0.222826
-0.802183
-0.532755
-0.527375
-0.881228
-0.0636276
0.393106
0.405076
-0.178354
0.194076
0.948795
0.415007
0.535695
-0.000591432
0.371706
1.20447
0.392544
-0.443618
-0.387127
0.757186
0.678311
0.329715
0.571421
0.466398
0.228299
1.08882
0.27791
0.172872
1.53344
1.09585
1.46249
1.34793
1.23455
0.7184
0.868736
-0.415129
-0.212103
-0.23862
1.10627
1.54949
1.13174
0.931697
0.2466
0.207902
0.191908
1.32744
0.964658
1.1281
1.18814
1.16777
1.15817
0.86851
1.39806
1.31649
0.776402
1.42192
1.41228
1.55923
1.32014
0.91082
-0.283737
0.548958
1.02872
0.0611835
-0.170715
0.189536
-0.410134
-1.07783
-1.42837
-0.841785
-1.55913
-1.07059
-1.12923
-1.60216
-1.19964
-0.574857
-1.37791
-1.34372
-1.20209
-0.725694
-0.60106
-0.231238
-0.590742
-0.655228
-0.302271
-0.748636
-1.18683
-0.115538
-1.11868
-1.21816
-0.805963
-1.65744
-1.02222
-1.44629
-1.33366
-0.922063
-1.242
-1.47278
-1.60998
0.119164
-0.224513
-0.454131
0.0253424
-0.56033
-0.766206
-0.223887
-0.664092
-0.4065
-0.731569
-0.274859
0.541105
0.445306
0.271142
0.229064
0.0142728
0.142602
0.173805
0.442986
0.665355
0.306705
0.274798
-0.499453
-0.089351
0.763693
0.936946
1.14677
0.462886
0.811511
0.187343
0.979821
0.567477
0.186503
1.48268
1.04167
1.20841
1.19082
1.09407
0.739668
1.20439
1.33619
1.20278
-0.328859
-0.196459
-0.262409
1.08283
1.20921
0.334475
1.31347
0.984602
1.26148
1.63826
0.594319
0.997501
0.0160547
1.1485
1.0626
1.37072
0.084714
1.44656
1.4715
1.39487
1.34719
-0.0217895
0.46722
0.0688772

## Sheet: F2d_InterSub_Variability_S200
0.569472
0.563318
0.588493
0.556531
0.586879
0.554572
0.544441
0.636078
0.564696
0.54967
0.597148
0.58915
0.571459
0.584697
0.598984
0.588008
0.57715
0.588312
0.591862
0.564047
0.586147
0.580495
0.573902
0.557232
0.586364
0.563583
0.568712
0.575737
0.571162
0.560952
0.602785
0.634919
0.634838
0.6013
0.623989
0.63519
0.59545
0.609496
0.600336
0.581653
0.615476
0.60838
0.629368
0.633693
0.630482
0.688891
0.611733
0.625469
0.60759
0.628424
0.663844
0.602861
0.634593
0.585567
0.615987
0.624044
0.581998
0.589033
0.591107
0.601772
0.619934
0.629078
0.614445
0.625454
0.643342
0.613972
0.645059
0.653426
0.677424
0.659612
0.608076
0.600067
0.620076
0.615484
0.614431
0.622028
0.630998
0.65005
0.691487
0.668354
0.648535
0.645634
0.606386
0.6222
0.633205
0.615448
0.640417
0.616989
0.619507
0.626005
0.629652
0.630041
0.632415
0.633702
0.633478
0.571694
0.591121
0.604091
0.592878
0.566348
0.593729
0.589763
0.561267
0.560605
0.595681
0.542592
0.561157
0.581999
0.544408
0.563749
0.600551
0.56946
0.579875
0.592423
0.622458
0.607993
0.61014
0.592642
0.579481
0.59737
0.593446
0.566325
0.603197
0.571623
0.577956
0.566684
0.561699
0.590026
0.556787
0.569834
0.572641
0.570505
0.566906
0.55978
0.603686
0.673192
0.604058
0.638121
0.606676
0.607022
0.619005
0.596168
0.620717
0.572775
0.628915
0.625707
0.652991
0.673934
0.664012
0.644103
0.63532
0.602988
0.62938
0.633808
0.617674
0.599866
0.621874
0.607038
0.604679
0.607248
0.601389
0.589998
0.5931
0.582378
0.667783
0.629532
0.63194
0.642309
0.601042
0.615869
0.630097
0.648658
0.692393
0.661866
0.647627
0.651687
0.611561
0.61127
0.620125
0.614654
0.626733
0.671797
0.647727
0.62562
0.620921
0.621454
0.642445
0.649466
0.651115
0.640467
0.61296
0.603577
0.615128
0.602039
0.637155
0.628347
0.630875
0.575445
0.602187
0.63449

## Sheet: F2d_HAR_Brain_Genes_S200
0.488312
0.4834
0.474698
0.468566
0.480396
0.484613
0.464936
0.497812
0.48008
0.478232
0.490368
0.512837
0.479034
0.489219
0.533009
0.497275
0.541367
0.521835
0.490004
0.473795
0.501749
0.499071
0.505959
0.458051
0.464426
0.455501
0.462509
0.470341
0.464429
0.471105
0.51819
0.529091
0.487843
0.484137
0.50372
0.489265
0.503021
0.514297
0.514601
0.498151
0.500327
0.514078
0.505237
0.515016
0.501655
0.496341
0.524231
0.517722
0.524451
0.539895
0.518436
0.527791
0.515599
0.517714
0.542712
0.537911
0.500204
0.527586
0.470562
0.503011
0.517946
0.51159
0.478885
0.524191
0.539149
0.540829
0.532915
0.50721
0.526569
0.486857
0.522088
0.505721
0.492287
0.516687
0.519343
0.526686
0.495699
0.532421
0.491502
0.525557
0.519845
0.538018
0.555941
0.531392
0.530508
0.549155
0.522301
0.542106
0.524006
0.493717
0.487886
0.545547
0.483948
0.52556
0.504198
0.510297
0.50519
0.509894
0.50982
0.519447
0.524066
0.526407
0.492065
0.464282
0.520405
0.472522
0.506753
0.486139
0.469963
0.479884
0.504968
0.483543
0.504573
0.492978
0.519752
0.505757
0.505723
0.540875
0.512341
0.524701
0.489431
0.476382
0.511273
0.478907
0.516864
0.506195
0.450775
0.471949
0.466413
0.427979
0.488411
0.448098
0.463955
0.478714
0.516488
0.512092
0.472645
0.495205
0.509555
0.504757
0.490898
0.504783
0.515656
0.492698
0.493835
0.508517
0.507877
0.53163
0.524133
0.494302
0.484488
0.502713
0.527322
0.517805
0.534796
0.526986
0.525604
0.522336
0.542566
0.543903
0.537978
0.486238
0.525243
0.490207
0.521498
0.478087
0.519455
0.529309
0.550143
0.532883
0.54914
0.52714
0.508768
0.514729
0.525678
0.49725
0.442999
0.504223
0.489671
0.533096
0.528564
0.505211
0.496103
0.520534
0.520154
0.524022
0.514586
0.479358
0.514349
0.517113
0.527674
0.547244
0.435097
0.526656
0.510668
0.537391
0.530066
0.46493
0.492824
0.514022

## Sheet: Supp_SNR_HCP_S200
166.866
163.757
219.873
126.978
152.966
100.14
177.246
254.312
195.546
150.591
232.673
169.617
209.232
199.226
249.539
210.973
181.96
231.285
216.869
194.577
225.611
178.596
226.644
183.695
234.341
231.484
239.278
252.511
225.519
202.662
167.137
250.484
191.401
221.524
203.961
180.685
240.047
227.047
220.052
250.744
202.929
260.425
228.528
251.379
245.862
243.01
211.342
214.067
209.826
235.504
264.51
199.67
175.262
228.024
181.651
112.085
147.112
136.858
165.641
233.925
233.111
186.933
199.088
189.258
199.848
234.136
244.943
237.896
246.195
236.398
179.713
60.4687
79.6208
236.012
198.608
249.794
210.662
252.164
263.387
248.382
260.82
231.858
213.484
159.164
204.897
212.517
238.146
243.885
296.202
229.497
286.979
281.854
268.837
235.512
260.379
127.718
146.182
141.105
193.978
151.312
165.377
167.698
162.479
131.656
218.015
177.304
119.016
160.925
174.733
137.287
222.458
194.208
190.669
228.481
196.502
228.667
248.655
167.885
186.337
228.205
212.455
193.398
149.416
231.078
213.493
204.803
192
231.498
237.931
222.877
242.974
247.618
231.251
207.703
227.966
237.657
224.826
184.039
184.537
208.156
198.848
233.819
242.224
275.25
215.772
240.903
216.53
214.956
233.9
241.66
249.054
174.728
241.243
209.711
214.309
208.904
188.578
249.838
90.0005
135.354
201.68
197.625
183.474
178.992
229.228
203.029
197.327
206.292
179.394
162.523
257.359
220.948
205.541
264.154
264.397
259.952
169.891
100.658
92.2705
243.997
267.847
233.197
220.728
219.663
234.12
216.925
238.529
207.981
206.8
222.817
139.916
244.003
142.654
287.994
295.595
274.649
247.32
144.496
165.377
194.552

## Sheet: Supp_ICC_delta_matrix_SIG
0	0	0	0	0	0	0	0	0	0	0	0	0	0	0	0	0	0	0	0	0	0	0	0	0	0	0	0	0	0.46611	0	0	0	0	0	0	0	0	0.0717075	0	0	0	0	0	0	0	0	0	0	0
0	0	0	0	0	0	0	0	0.579065	0	0.507158	0	0	0.440344	0	0	0	0	0	0	0	0	0	0	0	0	0	0	0	0	0.52602	0	0	0	0	0	0	0	0	0	0	0	0	0	0	0	0	0	0	0
0	0	0	0	0	0	0	0.524284	0	0	0.426851	0	0	0.601256	0	0	0.42531	0.0175641	0	0	0.478859	0.437382	0	0	0	0	-0.446366	0	0.54671	0.00107477	0.636563	-0.663663	0	0	0.448643	0.554214	0.442655	0.441265	0	0.416216	0	0.511321	0.465798	0	0	0	0	0.57694	0	0.724677
0	0	0	0	0	0	0	0.523525	0	0	0.518039	0	0	0	0	0	0	0	0	0	0	0	0	0	0	0	0	0	0	0	0	0	0	0	0	0	0	-0.488663	-0.468412	0	0	0	0	-0.521962	0	0	-0.314138	0	0	0
0	0	0	0	0	0	0	0	0	0	0	0	0	0	0	0	0.480964	0	0.558493	0	0	0	0	0	0	0	0	0.164696	0	0	0	0	0	0	0	0.513755	0	0	0	0	0	0	0.564334	0	0	0	0	-0.637127	-0.418833	0
0	0	0	0	0	0	0	0.50118	0	0	0	0	0	0	0	0	0	0	0	0	0	0	0	0	0	0	0	0	0	0	0	0.508722	0	0	0	0	0	0	0.503767	0	0	0	-0.426207	0	0	0	-0.715924	0	0	0
0	0	0	0	0	0	0	0	0	0	0	0	0	0	0	-0.473708	0	0	0	0	0	0	0	0	0	0	0	0	0	0	0	0	0	0	0	0	0	0	0	0	0	0	0	0	0	0	0	0	0	0
0	0	0.524284	0.523525	0	0.50118	0	0	0	0.455021	0.170271	0	0	0	0	0	0	0.488135	0	0	0	0	-0.649838	0	-0.204337	-0.514166	-0.112378	0.456752	0	0	0.654304	0.645623	0	-0.522068	-0.623444	0	0.450497	0	0.433662	-0.521599	0.494594	0	0.551864	0.418051	0.694958	0	0	0.499168	0	0.55934
0	0.579065	0	0	0	0	0	0	0	0	0	0	0	0	0	0	0	0.437964	0	0	0	0	0	0	0	0	0	0	0	0	0	0	0	0	0	0	0	0	0	0	0	0	0	0	0.544819	0	0	0	0	0
0	0	0	0	0	0	0	0.455021	0	0	0.461449	0	0	0	0	0	0.55854	0	-0.448378	0	0	0	0	0	0	0	0	0	0	0	0	0	0	0	0	0	0	0	-0.439772	0	0	-0.428751	0	0	0	0	-0.487489	0	0	0
0	0.507158	0.426851	0.518039	0	0	0	0.170271	0	0.461449	0	0	0	0	0	0	0	0	0	0	0.471392	-0.438823	0.480094	0	0	-0.544368	0	0	0	-0.442053	0.551138	-0.519478	0	0.433749	0.421794	0.437788	0.521452	0	0.0587864	-0.427065	0	0	0.42915	0	0.44964	0.456586	-0.59274	0.575771	0	0
0	0	0	0	0	0	0	0	0	0	0	0	0	0	0	0	0	0	-0.532372	0	0	0	0	0	0	0	0	0.551687	0	0	0	0	0	0	0	0	0	-0.505663	-0.521058	0	0	0	0	0	0	0	0.418753	0	-0.444688	0
0	0	0	0	0	0	0	0	0	0	0	0	0	0	0	0	0	0	0	0	0	0	0	0	0	0	0	0	0	0	0	0	0	0	0	0	0	0	0	0	0	0	0	0	0	0	-0.466099	0.47285	0	0
0	0.440344	0.601256	0	0	0	0	0	0	0	0	0	0	0	-0.45905	0	0	0	0	0	0	0	0	0	0	0	0	0	0	0	0.493132	0	0	0	0	0.561802	0.478491	0.572762	-0.663236	0	0	0.52402	0	0	-0.732765	0	-0.427577	0	0	0
0	0	0	0	0	0	0	0	0	0	0	0	0	-0.45905	0	0	0	0.436005	0	0	0	0	0	0	0	0	0	0	0	0	0	0	0.418899	0	0	0	0	0	0	0	0.755814	0	0	0	0.72924	0.560476	0.625396	0.824606	0.837605	0.615226
0	0	0	0	0	0	-0.473708	0	0	0	0	0	0	0	0	0	0	0	0	0	0	0	0	0	0	0	0	0	0	0	0	0	0	0	0	0	0	0	0	0	0.439858	0	0	0	0.548322	0.6709	0.604753	0.686142	0.439011	0.423843
0	0	0.42531	0	0.480964	0	0	0	0	0.55854	0	0	0	0	0	0	0	0	0	0	0	0	0	0	0	0	0.530202	0	0	0	0	0	0.432088	0	0.524606	0	0	0.600188	0	0	0.580721	0.45144	-0.469485	0	0.00865493	0.423339	0	0.796776	0.649218	0.642133
0	0	0.0175641	0	0	0	0	0.488135	0.437964	0	0	0	0	0	0.436005	0	0	0	0.463216	0.425772	0	0	0	0	0	-0.464825	0.484113	0.434242	-0.454756	0	-0.056248	0	0.490074	-0.499661	0	0	0.43675	0	0	0.046855	0.836178	0.194002	-0.41706	0	0.27364	0.471532	0.678746	0.577452	0.667442	0.223395
0	0	0	0	0.558493	0	0	0	0	-0.448378	0	-0.532372	0	0	0	0	0	0.463216	0	0	0	0.53703	0	0	0.50594	0.441776	0.525428	0	0	0.482115	0.518005	0	0.719648	0	0.65045	0.444248	0.460459	0.469317	0	0.734161	0.723892	0.61746	0	0.511861	0.587142	0.48021	0.759794	0.661965	0.653163	0.714044
0	0	0	0	0	0	0	0	0	0	0	0	0	0	0	0	0	0.425772	0	0	0	0	0	0	0	0	0	0	0	0	0	0	0	0	0	0	0.520291	0	0	0	0.49331	0.0474594	0.721652	0	0	0	0	0	0.457553	0.594618
0	0	0.478859	0	0	0	0	0	0	0	0.471392	0	0	0	0	0	0	0	0	0	0	0	0	0	0	0	0	0	0	0	0.475604	0	0	0	0	0	0.148067	0	0	0	0.429571	0	0.604083	0.454731	0	0	0	0	0	0
0	0	0.437382	0	0	0	0	0	0	0	-0.438823	0	0	0	0	0	0	0	0.53703	0	0	0	0.416949	0	0	0	0.631958	0	0	0	0.443585	-0.437068	0.676595	0.498824	0	0	0	0	0	0.438895	0.69869	0.623554	0.540308	0.696182	0	0	0.508158	0.51203	0	0.0202259
0	0	0	0	0	0	0	-0.649838	0	0	0.480094	0	0	0	0	0	0	0	0	0	0	0.416949	0	0	0.462881	0.519897	0.636297	0	0.559211	0.570162	0	0.546736	0.489788	0.585627	0.515499	0.49503	0.428754	0	0.419734	0.612095	0.651858	0.642846	0.608139	0	-0.0716623	0.497466	0	0	0	0
0	0	0	0	0	0	0	0	0	0	0	0	0	0	0	0	0	0	0	0	0	0	0	0	0	0	0	0	0	0	0	0	0.512753	0.439854	0.634215	-0.423186	0	0	0	0.53994	0	0	0.557308	0	0	0	0	0	0	0
0	0	0	0	0	0	0	-0.204337	0	0	0	0	0	0	0	0	0	0	0.50594	0	0	0	0.462881	0	0	0	0.561362	0.492801	0	0.463248	0.603186	0.0307863	0.695502	0.420236	0.554324	0.606181	0.200395	0.478678	0.499728	0	0.772324	0.751059	0.57817	0	0	0.558068	0.749702	0.700187	0	0.614081
0	0	0	0	0	0	0	-0.514166	0	0	-0.544368	0	0	0	0	0	0	-0.464825	0.441776	0	0	0	0.519897	0	0	0	0.428702	0	0	0	0	0	0.645073	0.539067	0.618951	0	0.484897	-0.445163	0	0.434296	0	0	-0.0626684	0.485434	0	0	0	0	0	0
0	0	-0.446366	0	0	0	0	-0.112378	0	0	0	0	0	0	0	0	0.530202	0.484113	0.525428	0	0	0.631958	0.636297	0	0.561362	0.428702	0	0.437429	0.63264	0	0	-0.548281	0.760277	0.60285	0.666664	0.41806	0.506384	-0.540222	0.523132	0	0.731956	0.517889	0	0.691398	0	0.418405	0.686292	0.439101	0	0
0	0	0	0	0.164696	0	0	0.456752	0	0	0	0.551687	0	0	0	0	0	0.434242	0	0	0	0	0	0	0.492801	0	0.437429	0	0	0	-0.466499	-0.550448	0	0	0	0	0.440596	-0.494373	0	0.621803	0	0	0	0.800775	0.700031	0	0	0	0.653038	0
0	0	0.54671	0	0	0	0	0	0	0	0	0	0	0	0	0	0	-0.454756	0	0	0	0	0.559211	0	0	0	0.63264	0	0	0	0	0	0.550893	-0.47964	0	0	0	0	0.453373	0	0	0	-0.630129	0	-0.472363	0	0	0	0	0
0.46611	0	0.00107477	0	0	0	0	0	0	0	-0.442053	0	0	0	0	0	0	0	0.482115	0	0	0	0.570162	0	0.463248	0	0	0	0	0	-0.46198	0	-0.554491	0	0	0	0	0	0	0	0	0	-0.468494	0.520816	0.511416	0	0	0	0	0
0	0.52602	0.636563	0	0	0	0	0.654304	0	0	0.551138	0	0	0.493132	0	0	0	-0.056248	0.518005	0	0.475604	0.443585	0	0	0.603186	0	0	-0.466499	0	-0.46198	0	0	0.611871	0	0.547855	0.686732	0.860864	0.557506	0.49576	0.606697	0.473204	0.422391	0.669076	0	0.787918	0.679087	-0.428457	0	0	0
0	0	-0.663663	0	0	0.508722	0	0.645623	0	0	-0.519478	0	0	0	0	0	0	0	0	0	0	-0.437068	0.546736	0	0.0307863	0	-0.548281	-0.550448	0	0	0	0	0.0807101	0.180024	0.161265	0.59144	0.0970226	0.427928	0.138621	-0.214103	0	0.807673	0	0.186105	0.0186437	0.915095	0.587909	0.499802	0	0
0	0	0	0	0	0	0	0	0	0	0	0	0	0	0.418899	0	0.432088	0.490074	0.719648	0	0	0.676595	0.489788	0.512753	0.695502	0.645073	0.760277	0	0.550893	-0.554491	0.611871	0.0807101	0	0	0.499257	0	0.574358	0	0.41643	0.335663	0	0	0.498731	0	0.744442	0.429104	0.556881	0	0	0
0	0	0	0	0	0	0	-0.522068	0	0	0.433749	0	0	0	0	0	0	-0.499661	0	0	0	0.498824	0.585627	0.439854	0.420236	0.539067	0.60285	0	-0.47964	0	0	0.180024	0	0	0	0	0.484965	0	0.521352	0.552773	0.744237	0.831312	0.687158	0	0.643997	0.592125	0	0.636289	0	0.525424
0	0	0.448643	0	0	0	0	-0.623444	0	0	0.421794	0	0	0	0	0	0.524606	0	0.65045	0	0	0	0.515499	0.634215	0.554324	0.618951	0.666664	0	0	0	0.547855	0.161265	0.499257	0	0	0.597775	-0.129865	0.738635	0.70038	0.612418	0.676957	0.744261	0.662287	0	0.707465	0.824619	0.665898	0.72733	0	0.713041
0	0	0.554214	0	0.513755	0	0	0	0	0	0.437788	0	0	0.561802	0	0	0	0	0.444248	0	0	0	0.49503	-0.423186	0.606181	0	0.41806	0	0	0	0.686732	0.59144	0	0	0.597775	0	0.646743	0	0.0930066	-0.436433	0	0	0	0	0	0.637622	0.51917	0	0	0
0	0	0.442655	0	0	0	0	0.450497	0	0	0.521452	0	0	0.478491	0	0	0	0.43675	0.460459	0.520291	0.148067	0	0.428754	0	0.200395	0.484897	0.506384	0.440596	0	0	0.860864	0.0970226	0.574358	0.484965	-0.129865	0.646743	0	0.462969	0	-0.0231103	0.427825	0	0	0	0.245902	0	0	0	0	0.456462
0	0	0.441265	-0.488663	0	0	0	0	0	0	0	-0.505663	0	0.572762	0	0	0.600188	0	0.469317	0	0	0	0	0	0.478678	-0.445163	-0.540222	-0.494373	0	0	0.557506	0.427928	0	0	0.738635	0	0.462969	0	-0.5062	-0.618694	0	0	0	0	0.684646	0	0.462432	0.516028	0	0
0.0717075	0	0	-0.468412	0	0.503767	0	0.433662	0	-0.439772	0.0587864	-0.521058	0	-0.663236	0	0	0	0	0	0	0	0	0.419734	0	0.499728	0	0.523132	0	0.453373	0	0.49576	0.138621	0.41643	0.521352	0.70038	0.0930066	0	-0.5062	0	0	0.511919	0.707096	0.443416	0	0	0.556521	0	0	-0.506049	0
0	0	0.416216	0	0	0	0	-0.521599	0	0	-0.427065	0	0	0	0	0	0	0.046855	0.734161	0	0	0.438895	0.612095	0.53994	0	0.434296	0	0.621803	0	0	0.606697	-0.214103	0.335663	0.552773	0.612418	-0.436433	-0.0231103	-0.618694	0	0	0.596014	0.544106	0	0	0.593774	0	0.561211	0.492804	0.565868	0
0	0	0	0	0	0	0	0.494594	0	0	0	0	0	0	0.755814	0.439858	0.580721	0.836178	0.723892	0.49331	0.429571	0.69869	0.651858	0	0.772324	0	0.731956	0	0	0	0.473204	0	0	0.744237	0.676957	0	0.427825	0	0.511919	0.596014	0	0	0	0.528259	0.820085	0.708523	0.791229	0.510497	0.792174	0.666241
0	0	0.511321	0	0	0	0	0	0	-0.428751	0	0	0	0.52402	0	0	0.45144	0.194002	0.61746	0.0474594	0	0.623554	0.642846	0	0.751059	0	0.517889	0	0	0	0.422391	0.807673	0	0.831312	0.744261	0	0	0	0.707096	0.544106	0	0	0	0	0.869999	0.593214	0.718712	0.65458	0.649593	0.503306
0	0	0.465798	0	0.564334	-0.426207	0	0.551864	0	0	0.42915	0	0	0	0	0	-0.469485	-0.41706	0	0.721652	0.604083	0.540308	0.608139	0.557308	0.57817	-0.0626684	0	0	-0.630129	-0.468494	0.669076	0	0.498731	0.687158	0.662287	0	0	0	0.443416	0	0	0	0	0	0.419636	0.679185	0	0	0	0.508108
0	0	0	-0.521962	0	0	0	0.418051	0	0	0	0	0	0	0	0	0	0	0.511861	0	0.454731	0.696182	0	0	0	0.485434	0.691398	0.800775	0	0.520816	0	0.186105	0	0	0	0	0	0	0	0	0.528259	0	0	0	0	0.518662	0.716335	0.623437	0	0
0	0	0	0	0	0	0	0.694958	0.544819	0	0.44964	0	0	-0.732765	0.72924	0.548322	0.00865493	0.27364	0.587142	0	0	0	-0.0716623	0	0	0	0	0.700031	-0.472363	0.511416	0.787918	0.0186437	0.744442	0.643997	0.707465	0	0.245902	0.684646	0	0.593774	0.820085	0.869999	0.419636	0	0	0.479229	0.701406	0.802612	0.596748	0.502205
0	0	0	0	0	0	0	0	0	0	0.456586	0	0	0	0.560476	0.6709	0.423339	0.471532	0.48021	0	0	0	0.497466	0	0.558068	0	0.418405	0	0	0	0.679087	0.915095	0.429104	0.592125	0.824619	0.637622	0	0	0.556521	0	0.708523	0.593214	0.679185	0.518662	0.479229	0	0.799889	0.721301	0.593435	0.741203
0	0	0	-0.314138	0	-0.715924	0	0	0	-0.487489	-0.59274	0.418753	-0.466099	-0.427577	0.625396	0.604753	0	0.678746	0.759794	0	0	0.508158	0	0	0.749702	0	0.686292	0	0	0	-0.428457	0.587909	0.556881	0	0.665898	0.51917	0	0.462432	0	0.561211	0.791229	0.718712	0	0.716335	0.701406	0.799889	0	0.547905	0.561484	0.594212
0	0	0.57694	0	-0.637127	0	0	0.499168	0	0	0.575771	0	0.47285	0	0.824606	0.686142	0.796776	0.577452	0.661965	0	0	0.51203	0	0	0.700187	0	0.439101	0	0	0	0	0.499802	0	0.636289	0.72733	0	0	0.516028	0	0.492804	0.510497	0.65458	0	0.623437	0.802612	0.721301	0.547905	0	0.651898	0.480446
0	0	0	0	-0.418833	0	0	0	0	0	0	-0.444688	0	0	0.837605	0.439011	0.649218	0.667442	0.653163	0.457553	0	0	0	0	0	0	0	0.653038	0	0	0	0	0	0	0	0	0	0	-0.506049	0.565868	0.792174	0.649593	0	0	0.596748	0.593435	0.561484	0.651898	0	0.54237
0	0	0.724677	0	0	0	0	0.55934	0	0	0	0	0	0	0.615226	0.423843	0.642133	0.223395	0.714044	0.594618	0	0.0202259	0	0	0.614081	0	0	0	0	0	0	0	0	0.525424	0.713041	0	0.456462	0	0	0	0.666241	0.503306	0.508108	0	0.502205	0.741203	0.594212	0.480446	0.54237	0
0	0	0.656669	0	-0.430298	0	0	0	0	0	0.557579	0	0	0.681526	0.490682	0	0	0.479737	0.661135	0.560171	0	0.483574	0.448179	0	0.435641	0	0.647514	0.445102	0.427409	0	0.466458	0.548446	0.82705	0.465819	0.666122	-0.419507	0.82901	0.554906	0.594621	0.477722	0.62055	0.620875	0.422868	0.518295	0.575809	0.489369	0.670413	0.439412	0.474059	0
0.420873	0	0.540498	0	0	-0.60771	0	0	0.458275	0	0.439156	0	0	0	0.417968	0	0	0	0.498654	0	0	0.63903	0.538761	0	0.526279	0	0.602442	0.591187	0	0	0	0.474022	0	0.696979	0.518107	0	0	0	-0.451981	0.60216	0.662258	0.566026	0	0.546143	0.655408	0.754035	0.462933	0	0.603969	0
0.51341	0	0.508933	0	0	0.463982	0	0	0	0	0.507054	0	0	0	0	0	0	0	0	0	0	0	0	0	0	0	0	0	0	0	0.514277	-0.0297273	0.449687	0	0.437528	0	0	0	0	0	0.566143	0.823682	0	0.560299	0	0.764273	0	0.515334	0.51313	0.455559
0	0	0.818751	0	0.672586	0	0	0.462112	0	0	0	0	0	0	0	0	0.461229	0	0	0	0	0	0	0	0	0	0	0	0	0	0.640006	0	0	0	0	0	0	0	0	0	0	0	0	0.46696	0	0.638483	0	0.434023	0.437555	0
0	0	0.425109	0	0	0	0	0	-0.454105	0	0	0	0	0	0.479684	0	0	0	0.541368	0	0	0	0	0	0.0206348	0	0	0	0	0	0.50425	0.575399	0	0	0	0	0	0.432218	0	0	0.463543	0	0.0190332	0.0428203	0.611466	0	0.672709	0.513518	0	0.431371
0	0.502321	0	0	0	0	0	0.427931	0.480181	0	0	0	0	0	0	0	0	0	0	0	0	0	0	0	0.457137	0	0	0	0	0	0.452524	0.534857	0.536843	0	0	0.650061	0	0	0	0	0	0.515742	0	0	0	0.522767	0	0	0	0
0	0	0	0	0.45513	0	0	0	0	0	0	0	0	0	0	0	0	0	0	0	0	0	0	0	0	0	0	0	0	-0.475971	0.464713	0	0	0	0	0	0	0	0	0	0	0.452902	0	0	0	-0.470728	0	0.670244	0	0
0	0	0.641227	0	0	0	0	0.156289	0.430819	0	0	0	0	0	-0.48327	0	0	0	-0.469711	-0.43342	0	0	0.473291	0	-0.491386	0	0	0	0	0	0	-0.470533	0	0	-0.447844	0.551673	0	0	0	0	0	0	0.508691	-0.478712	0	0	-0.600387	0.451686	0	0.608308
0	0	0	0	0	0	0	0	0.443467	0	0	0	0	0	0	0	0	0	0	0	0	0	0.471312	0	0.519719	0	0.512821	0	0	0	0.495376	0.476618	0	0	0.467688	0.455812	0	0	0	0	0	0.612396	0.508959	0.43042	0.60428	0.529452	0	0.528251	0	0
0	0	0.488472	0	0	0	0	0	0	0	0	0	0	0	0.514036	0.441736	0.489174	0.478906	0	0	0	0	0	0	0	0	0	0	0	0	0	0	0	0	0	0	0	0	0	0	0.425067	0.541188	0	0	0.675767	0	0.522336	0.64454	0.55143	0.593109
0	0	-0.503457	0	-0.643585	0	0	0.526301	0	0	0	0	0	0	0.724069	0.634943	0.624976	0.645975	0.488978	0	0	0	0	0	0	0	0	0	0	0	0.449079	0.34147	0	0	0	-0.540618	-0.483416	0	0.512672	0	0.595148	0.887963	0.746776	0.108323	0.721746	0.733459	0.81963	0.781923	0.723889	0.868084
0	0	0.446315	0	0	0	0	0	0	-0.641929	0	-0.441058	0	0	0	0	0	0	0	0	0	0	0	0	0.474257	0	0	0	0	0	0.804868	-0.107907	0.0749911	0	-0.456927	0.0905117	0.735168	0.641302	0.52899	0	0.425503	0.0900713	0.445197	0.534247	0	0.649086	0	0.473199	0	0
0	0	0.491654	0	0	0	0	0	0	0	0	0	0	0	0	0	0	0.491661	0.57691	0	0	0.546295	0	0	0.747805	0	0.578546	0	0	0	0.733445	0.882281	0	0	0.645646	0.481806	0.429805	0	0.54905	0.631631	0	0.577579	0.694625	0.573819	0.710847	0.878004	0.668605	0.533034	0.717028	0.714096
0	0	0.451156	0	0	0	0	0.624568	0	0	0.614138	0	0	0	0	0	0.451392	0	0	0	0	0	0	0	-0.0971838	0	0	0.691849	0	0	0.623503	0.193528	-0.0214414	0	0.588646	0.811876	-0.111966	0.588452	0.490107	0	0.0700611	0.670119	0	0.76121	0	0.752348	0	0.453601	0.447552	0
0	0	0	0	0	0	0	0.552823	0	0	0.548985	0	0	0.537732	0.611303	0	0.498301	0.704266	0	0.492966	0	0.419937	0.54562	0	0.626246	0.482527	0.526905	0.661963	0	0	0.591265	0.560572	0.644024	0	0.507232	0.582909	0.596126	0.667991	0	0	0.486248	0.427101	0	0.582797	0.579865	0.812679	0.619986	0.632705	0.679313	0.749725
0	0	0	0	0	0	0	0.458892	0	0	0.705265	0	0	0.51926	0.433091	0	0	0	0.700736	0.0148536	0	0	0.491672	0	0.82578	0	0.486995	0.564262	0	0	0	0	0.631548	0.598714	0.0950529	0.541265	0.523533	0.625441	0	0	0.449785	0.588914	0	0.428683	0	0.741056	0.424509	0.514179	0	0.646007
-0.637547	0	-0.607009	0	0.673247	0	0	0.639525	-0.432012	0	0.186566	0	-0.564606	0	0	0	0	0	0	0	0	0	0	0	0.696424	0	0	0.493821	0.522901	0	0	0.626399	0.69941	0	0.417432	0.606143	0.512581	0.67358	0.472414	0.472109	0	0.745687	0.472335	0.663253	0	0.692591	0.485606	0	0	0.646224
0	0	0	0	0	0	0	0	0	-0.510511	0.556419	0	0	0.456095	0	0	0	0.541705	0.66039	0	0	0	0	0	0.311341	0	0.446585	0	0.46591	0	0.706755	0.780969	0.674608	0	0.331589	0.564849	0.720666	0	0.565407	0.493327	0	0.70105	0.652074	0	0.851937	0.897103	0.641201	0.0362329	0.67177	0.756464
0	0	0.527795	0	0	0	0	0.416285	0	0	0.435621	0	0	0.587547	0	0.469239	0	0.505823	0	0.460939	0	0	0	0	0.822546	0	0.475609	0	0	0	0.511296	0.737155	0.575435	0	0.675367	0.524916	0.62361	0.697121	0	0.548421	0.726998	0.692146	0.737396	0.679701	0.70101	0.706121	0.782352	0.533075	0	0.463037
0	0	0.623973	0	0	-0.447218	-0.433805	0.421223	0	0	0	0	0	0	0.553074	0	0.448619	0.758519	0.433226	0.5001	0	0.507248	0	0	0.64277	0	0.524862	0.590138	0	0	0	0.633018	0	0	0.604348	0	0.683229	0	0	0	0.816649	0.710434	0	0.662778	0.661514	0.586059	0.590345	0.670065	0.75529	0.933024
0	0	0	0	0	0	0	0	0	0	-0.552504	0	0	-0.591464	0	0	0	0	0	0	0	0	0	0	0	0	0	0.479873	-0.422073	0	0	0	0.57305	0	0.549427	0.523616	0	0.506782	0.700805	0	0	0.471119	0	0	0	0	0	-0.491079	0	0
0	0	0	0	0	0	0	0	0	0	0	0.465635	0	0	0	0	0	0	0	0	0.528663	0	0	0	0	0.579583	0	0.725951	0	0	0	0.451804	0	0	0	0	0	0	0.497742	0	0	0	0	0	0	0.42351	0	0	0.0569961	0
0.451077	0.47657	0	0	0	0	0	0.51858	0	0	0.458045	0	0	0	0	0	0	0.504505	0.529814	0.421469	0	0	-0.512218	0	0	0	0	0	0	0	0	0	0	-0.435166	0	0	0	0	0	0.43565	0	0.423118	0.472777	0.0653405	0.47275	0	0.517115	0.572579	0	0
0	0	0	0	0	0	0	-0.416836	0	0	0	0	0	0	0.544398	-0.424033	0	-0.0782989	0	0	0	0	0	0	-0.512075	0	0	0	0	-0.424949	0	0.75438	0	-0.517118	-0.502005	0	0	0	0	0	0	0.70804	0	0.804893	0.515835	0.556248	0.544649	0.726073	0	0.498236
0	0	0.577777	0	0	0.575275	0	0.575408	0	0.591269	0	0	0	0	0	0	0.460891	0	0	0	0	0	0	0	0	0	0	0	0	0	-0.713181	0.633626	0	0	0	0	0	0	0.565153	0	0.447114	0.419964	0	0.601419	0.480363	0.643611	0.477182	0.771349	0	0.468473
0	0	0.587345	0	0	0	0	0	0	0	0.489246	0	0	0	0	-0.473434	0	0	0	0	0	0	0	0	0	0	0	0	0	0.577089	0	0	0	0	0	0	0	0	0	0	0	0	0.423601	0.649843	0	0.435004	0.514731	0.648108	0	0.684242
0	0	0.617648	0	0	0	0	-0.461033	0	0	0	0	0	0	0	0	0	-0.480543	0	0	0	0	0	0	-0.456114	0	0	0.477667	0	0	0	0.723126	0	-0.426804	-0.0504619	0	-0.0475285	0	0	0	0.533531	0.609258	0.517729	0.867984	0.515035	0.683766	0.568669	0.753191	0	0.733039
0	0	0.669407	0	0	0	0	0	0	0	0	0	0	0	0	0	0	-0.459713	0	0	0	0	0	0	-0.715019	0	0	0	0	0	0	0.730966	-0.423768	-0.6388	-0.496563	0	0	-0.492112	0	0	0.478829	0	-0.471764	0.274032	0	0.620212	0	0.576904	0	0.7298
0	0	0.198751	0	0	0	0	0.620626	0	0	0.630846	0	0	0	0	0	-0.574241	0	0	0	0	0	0	0	-0.431162	0	-0.443011	0	0	0	0	0.745967	0	0.476901	-0.441649	0	0	0	0.416294	0	-0.113484	-0.0194276	0	0.850965	0.429522	0.847783	0.568742	0.842695	0	0.718632
0	0.509338	0.447075	0	0	0	0.424012	0.422661	0	0	0.701584	0.425944	0	0.51134	0.436971	0	0	0	0	0	0	0	0	0	0.504061	0	0	0	0.508354	0	-0.0999738	-0.0668098	0.77303	0.68126	0.687776	-0.420728	0.672493	0.562764	0.614244	0.764779	0.552846	0.773482	0.572062	0	0.60585	0.510472	0.532741	0.638844	0	0.81763
0	-0.482828	0	0	0	0.533338	0	0.584343	-0.470372	0	-0.428651	0	0.427934	0	0	-0.438673	-0.502544	0	0	0	0	0.420105	0	0	0	0	0	0	0	0.421495	0	0.797803	0.547396	0	0	0	0	-0.0729663	0.676508	0	0	0.684351	0	0.605568	0	0.61045	0	0.748366	0.484318	0.0391042
0	0.791875	0.512846	0	0	0	0	0.30532	0.514239	0	0.61138	0	0.442914	0	0.608876	0	0	0	0.460463	0	0	0	0	0	0	0	0	0	0	0	0.452968	0.344902	0.440683	0	0	0.51864	0.517032	0.359498	0.770606	0	0.528797	0.582669	0.535581	0.84004	0.508495	0.778519	0.711943	0.851158	0.465411	0.812217
0	0	0	0	0	0	0	0	0	0	0	0	0	0	0	0	0	0	0	0	0.192904	0.658774	0	0	0	0	0	0	0	0	0.48512	0.630145	0.425129	0	0	0	0.662136	0	0	0	0	0.599825	0.62863	0.606722	0	0	0	0	0	0.665404
0	0	0	0	0	0	0	0.446101	0	0	0	0	0	0	0	0	0	0	0	0	0	0	0	0	0	0	0	0	0	0.679785	0	0	0	0	0	0	0	0	0	0	0	0.544277	0	0	0	0.579921	0	0	-0.528202	0
0	0.576226	0	0	0.5334	0	0.436211	-0.451135	0	0	0	0	0	0	0.0284397	0	0	-0.0867718	0	0	0.600718	0	0.507366	0	0	0	0	0	0	0	0.496914	0.865354	0	-0.444666	0.631538	0.466965	0.512702	0.481945	0	0	0.536641	0	0.75104	0.840744	0.582554	0.717821	0.484741	0.828923	0	0.587606
0	0	0.0650845	0	0	0	0	0	0	0	-0.431461	0	0	0	0	0.507257	0	0	0.572757	0	0	0	0.488457	0.534458	0.661055	0	0.728138	0.537074	-0.502619	0	0	0.693918	0.535629	0.470584	0.500462	0.423292	0.436087	-0.17246	0.45183	0	0.678899	0.640832	0.439595	0.4773	0.542463	0	0	0	0	0.475439
0.456838	0.723512	0.538385	0.555503	0	0.565416	0.448807	-0.0872	0	0	0.456951	0	0	0	0	-0.423268	0	0	0	0	0	0	0	0	0	0	0	0	0	0	0	0.801387	0	-0.590994	0.000351853	0.532513	0.500005	0	0	0	0.543512	0	0.511267	0.292385	0.505593	0.66615	0.451256	0.65483	0	0.685335
0	0	0	0	0	0	0	0	0	0	0	0.474476	0.454367	0	0	0	0	0	0	0.47262	0.579907	0.575306	0	0	0.529608	0	0.432505	0.543291	0	0	0.565061	0.68604	0.678857	0	0.495888	0	0	0.446946	0.820975	0.498171	0	0.6155	0.627322	0	0	0.4958	0	0.425729	0	0
0	0	0.0437767	0	0	0	0	0.684421	0	0	0.162764	0	0	-0.527775	0	0	0	0	0	0	0	0.440139	0.0707352	0	0.513263	0	0.531559	0.427415	0	0	0.54517	0.838953	0	0.495474	0	0	0	0	0.417435	0	0.653833	0	0	0.718918	0.596021	0.676845	0.513214	0.706298	0.587701	0.470576
0	0	0.485131	0	0	0	0	0.491302	0	0	0.695985	0	0	0.532342	0	0	0	0	0	0	0.474623	0.45981	0	0	0.440812	0	0.57548	0.737039	0	0.418511	0.579248	0	0	0	0	0	0.493607	0	0.614088	0.447617	0	0.547687	0.461331	0	0	0	0	0	0.62216	0
0.506106	0	0.670008	0	0	0	0	0.694962	0	0	0.787611	0	0	0.448326	0.514849	0.539196	0	0	0	0	0	0	0	0	0.577832	0	0.643107	0.420456	0	0	0.591776	0.479059	0	0.561	0	0.454454	0.42148	0	0.715679	0	0.637566	0.668989	0.443729	0.798048	0.625055	0.771983	0.550121	0.741334	0.558964	0.591642
0	0	0.749764	0	0.431457	0	0	-0.125681	0	0	0.706376	0	0	0.649491	0.52774	0	0.458358	0.773717	0.511093	0.520835	0	0.532814	0	0	0.460276	0	0	0.590528	0	0	0.673705	0.0657362	0.743757	0	0.426908	0.780788	0.854697	0.731564	0.291027	0	0.547462	0.725363	0.594358	0.566383	0.527336	0.667369	0.543937	0.676479	0.706261	0.818417
0	0	0.664069	0	0	0	0	0.191443	0	0	0.453139	0	0	0.548485	0	0	0	0	0	0	0	0	0	0	0.671095	0	0.467258	0	0	0	0	0.315046	0	0	0	0.451109	0.55755	0.660219	0.00354309	0	0.558791	0.725116	0.565086	0.766647	0.593294	0.607037	0.523823	0.626911	0	0.672689
0	0	0	0	0	0	0	0.585104	0	0	0.608481	0	0	0.545708	0	0	0	0	0	0	0	0.431482	0	0	0.868347	0	0.716233	0.628238	0.0136217	0	0	0.245946	0	0.615753	0.711553	-0.087465	0.712359	0.676577	0.310541	0	0	0.761571	0	0	0	0.736281	0.643784	0	0.547731	0
0	0	0	0	0	-0.592829	0	0	0	0	0	0	0	0	0	0	0	0	0	0.465713	0.452442	0.424406	0	0	0.592355	0.0594379	0	0.135043	0	0.444917	0.539377	0.588483	0.510316	0	0.417887	0	0.714438	0.499546	0.708401	0	0.555252	0.491205	0	0.502792	0	0.533418	0	0	0	0.70623
0	0	0	0	0	0	0	0.533701	0	0	0.0490175	0	0.452329	0	0	0	0	0.433328	0	0	0	0	0	0	0	0	0	-0.499192	0	0	0.577148	0	0.670946	0	0	0	0.426515	0	0.625028	0.500662	0.527591	0.456393	0	0	0	0	0.679891	0.493824	0	0.659707
0	0	0.494474	0	0.423368	0	0	0	0	0	0	-0.454199	0	0	0.440944	0	0	0	0	0	0	0	0	0	0	0	0	0	0	0	0	0.751527	0.548177	0	0	0	0	0	0.693578	0	0.444887	0.547735	0	0.60676	0	0.637981	0.702523	0.749737	0	0.463924
0	0	0.512921	-0.636533	0.540227	0	0.497199	0	0	-0.229452	0	0.0430584	0	0	0	0	0	0	0	0	0.470663	0	0	0.429289	0	0.426608	0	0.493835	0	0	0	0.623919	0.486718	0	0	0	0.549048	0.15417	0.531251	0	0	0.510143	0.419888	0.464202	0	0.461958	0.569115	0.428168	0	0
-0.424446	0	0.418375	-0.469714	0	0.480187	0.4322	0.561275	0.593279	0	0.578504	0	0	0.485229	0	0	0	0	0	0	0	0	0	0	0	0	0	0	0	0	0	0.443247	0	0	0	0	0	0	0	0	0	0.0678718	0	0.483173	0	0.549999	0.42215	0.514353	0	0
0	0	0	0	0	0	0	0	0	0	0	0	0	0	0	0	0	0	0	0	0	0	0	0	0	0	-0.468216	0	0	0	0	0	0.4558	0	0	0	0	0	-0.430097	0	0	0	0	0	0	0.618137	0.606391	0	0	0.539199
0	0	0	0	0	0	0	0	0	0	0	0	-0.568903	0	0	0	0.522241	-0.500013	0	-0.468594	0	0.602777	0	0	0	0	-0.424025	0.602466	0.425116	0	0.452208	0	0	0	-0.423794	0.520936	0.496447	0.421443	0	0	0	0	0	0	0.55981	0	0	0	0	0
0	0	0	0	0	0	0	0	0	0	0	0	0	0	0	0	0	0	0	0	0	0	0	0	0	0	0	0	0	0	0	0	0.424253	0	0	0	0	0	0	0	0	0	0	0	0	0	0	0	0	0
0	0	0.530102	0	0	0	0	0.596275	0.433757	0	0.576871	0	0	0	0	0	0	-0.611642	0	0	0	0	0	0	0	0	0	0	0	0	0.65912	0	0	0	0	0	0	0	0	0.428877	0	0	0	0	0.426721	0	0	0.498189	0	0
0	0	0	0	0	0	0	0.630501	0	0	0	0	0	0	0	0	0	0	-0.5218	0	0	0	0	0	0	0	0	0	0	0	0	0	0	0	0	0	0	0	0	0	0	0	0	-0.446868	0	0	0	-0.0714456	0	0
0	0.478162	0.618389	0	0	0	0	0.500115	0	0	0.46573	0	0	0	0	0	0	-0.531836	0	0	0.432263	0	0	0	0	0	0	0	0.528256	0	0.684608	0	0	0.62388	0	0.58768	0.633081	0.482156	0.58986	0.448288	0	0	0.49743	0	0	0	0	0	0	0
0	0	0	0	0.486643	0	0.500559	0.516847	0	0	0	0	0	0	0	0	0	0	0	0.569044	0.458527	0	0	0	0	0	0	0	0	0	0	0	0	0	0	0.437143	0	0	0	0	0	0.44294	0.513278	0	0	0	0	0	0	0
0	0	0	0	0	0	0	0	0	0	0	0	0	0	0	0	0	0	0	0	0	0	0	0	0	0	0	0	0	0	0	0	0	0	0	0	0	0	0.421007	0	0	0	0	0	-0.547883	0	0	0	0	0
0	0	0.500386	0	0	0	0.434816	0	0.419783	0	0.65247	0	0	0	0	0	0	-0.529822	0	0	0	0	-0.551714	0	0	0	0	0	0	0	0	0	0	0	0	0	0	0	0	0	0	0	0.674403	0	0	0	0	-0.510083	0	-0.435003
0	0	0	0	0	0.425479	0.511647	0.611918	0	0	0.463363	0	0.539247	0	-0.421188	0	0	0	0	0	0	0	0	0	0	0	0	0	0	0	0	0	0	0	0	0	0	0	0	0	0	0	0	-0.552226	0	0	0	0	0	0
0	0	0	0	0	0	0	0	0	0.49811	0	0	0	0	0	0	0	0	0	0	0	0	0	0	0	0	0	0	0	0	0	0	0	0	0	0	0	0	0	0	0	0	0	0	-0.456474	0	0	0	0	0
0	0.487021	0.45045	0	0	0	0	0.583419	0	0	0	0	0	0	0	0	0	0	0	0	0	0	0	0	0	0	-0.480692	0	0	-0.450912	0.656375	0	0	0	0.485176	0.501601	0	0.424724	0	0	0	0	0	0	0	0	-0.448486	0	0	0
0	0	0	0	0	0	0	0	0	0	0.584913	0	0	0	0	0	0	0	0	0	0	0	0	0	0	0	0	0	0	0	0	-0.422426	0	0	0	0	0	0	0	0	0	0	0	0	0	0	0	0.632738	0	0
0	0	0	0	0	0	0	0	0	0	0	0	0	0	0	0	0	0	0	0	0	0	0	0	0	0	0	0	0	0	0	0	0.464244	0	0	0	0	0	-0.0199448	0	0	0	0	0	0	0	0	0	0	0
0	0	0	0	0	0	0	0	0	0	0	0	0	0	0	0	0	0	0	0	0	0	0	0	0	0	0	-0.536468	-0.418421	0	0	-0.498001	0	0	0	0	0	0	0.569379	0	0	0	0	0	0	0	-0.466536	0.448209	0	0
0.626978	0	0.437845	0.43764	0	0	0	0.519672	0	0	0	0	0.713612	0.475393	0.445516	0	0	0	0.528181	0	0	0.0256467	0	0	0	0.450694	0	0	0	0	0.458251	0	0.512128	0	0	0	0	0	0	0	0	0.545454	0.62878	0	0.724701	0.441641	0	0.550086	0	0.435498
0	0	0	0	0	0	0	-0.733757	0	0	0	0	0	0	0.53292	0	0	0.597504	0	0	0	0	0	0	0	0	0.536896	0	0	0	0	0	0	0.728596	0.0379369	0.418271	0	0	-0.473949	0	0.506286	0.439138	0	0	0.181	0.655622	0.570716	0	0.706132	0
0	0	0	0	0	0	0	0	0	0	0	0	0	0	0.646569	0	0	0	0	0	0	0	0	0	0	0	0.497926	0	0	0	0	0	-0.491874	0	-0.518224	0.536594	0	0	0	0	0	0	0	0	0.438074	0	0.592962	0.745186	0.560621	0
0	0	0	0	0	0	0	0	0	0	0	0	0	0	0.537958	0.434307	0	0.421812	0	0	0	0	0	0	0	0	0.526526	0	0	0	0	0	0	0	0	0	-0.420243	0	0	0	0	0.515362	0	0	0.599878	0	0	0.520612	0.459964	0
0	0	0.551703	0	0.560592	0	0	-0.481573	0	0	-0.432517	0	0	0	0	0.617417	0	0	0.466497	0	0	0	0	0	0	0	0.460834	0	0	0	0	0	0.527737	0	0	0.462508	0	0	0	0.654945	0.554752	0.476699	0	0.516646	0.712596	0	0	0.618088	0.69513	0.437472
0	-0.470527	0	0	0	0	0	0.585257	0	-0.549794	-0.430264	0	0	0	0.627528	0.495474	0	0.807393	0.5404	0.587214	0	0	0	0	0	0	0.468035	0.708953	-0.593994	0	0.559516	0	0.418738	0	0	0	0.47302	0	0	-0.465098	0.574886	0	-0.652377	0.465007	0.828947	0	0.522891	0.489769	0.489309	0.625508
0	0	0.443871	0	0	0	0	-0.218141	0	0	0.494517	0	0	0	0	0.44512	0	0.602195	0	0.442148	0	0	0	0	0	0	0	0	0	0	0	0	0.569918	0	0	0	0.542786	0	0	0.437965	0	0	0	0	0.573196	0	0	0.715287	0.563441	0.546757
0	0	0	0	0	0	0	0	0	0	0	0	0	0	0	0	0	0	0	0	0	0	0	0	0	0	0	0	0	0	0	0	0	0	0	0	0	0	0	0.653372	0.477055	-0.512574	0.621175	0	-0.525893	0	0	0	0.577586	0.474684
0	0	0.529693	0	0	0	0	0.490025	0	0	0	-0.441831	0	0	0	0	0	0	0	0	0	0	0	0	0	0	0	0	0	0	0	0.462531	0	0	0	0	0	0	0	0	0.740031	0.623787	0	0.573083	0	0.509802	0	0	0	0
0	0	0	0	0	0	0	0	0	0	-0.43579	0	0	0	0	0	0	0.468607	0	0	0	0.500284	0.611649	0	0	0	0.554681	0	0	0.456519	0	0	0	0.693145	0.586246	0	0.57508	0	0.0244966	0.643601	0.595381	0.342533	0.530868	0	0	0	0	0.450873	0	0
0	0	0	0	0.416897	0	0	0	0	0	0	0	0	0	0.458357	0.437675	0	0	0.441328	0	0	0	0	0	0	0	0.70046	0	0	0	0.422316	0	0	0	0	0	0	0	0	0	0	0	0.0143799	0	0	0	0	0	0	-0.553355
0	0	0	0	0	0	0	0	0	0	0	0	0	0	0	0	0	0	0.448716	0	0	0	0.425513	0	0	0	0.546539	0	0	0	0	0	0	0	0	0	0	0	0	0	0.596872	0	0	0.605599	0.608289	0	0.496064	0.530903	0.637798	0
0	0.450008	0	0	0	0	0	0	0.499539	0	0	0	0	0	0	0.518973	0	0	0.609746	0	0	0	0.645404	0	0.626765	0	0.704462	0	0	0	0	0	0	0.766643	0.850352	0	0	0	0	0.553115	0	0	0	0	0	0	0.418343	0	0	0
0	0	0	0	0	0	0	0	0	0	-0.428152	0	0	0	0	0	0.636595	0	0.554167	0	0	0.811101	0	0.424599	0	0.472913	0	0	0.542275	0.578826	0	0.612039	0.482625	0.576087	0	0.439488	0.41871	0.425716	0	0.618881	0.710401	0.631129	0.544379	0.474293	0	0	0	0.607863	0.499467	0
0	0	0	0	0	0	0	0	0.461864	0	0.00398424	0	0.477209	0	0.465531	0.525943	0.431204	0	0.50493	0	0	0	0.479918	0	0	0	0.747014	0	0	0	0	0	-0.494529	0	0	0	-0.605857	0	0	0	0	-0.653809	0	0.455637	0	0	0.565883	0	0	0
0	0	0.454883	0	0	0	0	0	0	0	-0.425894	0	0	0	0	0	0	0	0	0	0	0.548624	0.465347	0	0.453139	0	0.46967	0	0.446948	0.617639	0.47895	0	0	0.492493	0.705166	0	-0.516669	0	-0.488137	0.548574	0	0.612823	0	0.686066	0.556861	0.476313	0	0	0.420204	0
0	0	0	0	0	0	0	0	0	0	0	0	0.418285	0	0.434547	0	0.457215	0.425029	0.432379	0	0	0	0	0	0	0	0	0	0	0	0	0	0.454247	0	0	0	0	0	0	0	0	0	0	0	0	0.554567	0.571107	0.447873	0	0
0	0	0	0	0	0	0	-0.452911	0	0	-0.451177	0	0	0	0	0	0	0	0	0	0	0	0	0	0	0	0.638367	0	0.549049	0	0	0	0	0	0	0	0	0	0	0.476971	0	0.657967	0	0.663767	0	0	0	0	0.662227	0
0	0	0	0	0	0	0	0.491479	0	0	0	0	0	0	0	0	0	0	0	0	0	0	0.430323	0	0	0	0.866182	0	0	0	0	0	0.468236	0	0	0	0	0	0	0.570762	0	0	0	0.417512	0	0	-0.435719	0	0	0
0	0.728085	0.658335	0	0	0	0	0.558085	0.593526	0	0.127374	0	0.481775	0	0.487466	0	0	0	0.59527	0	0	0	0.667058	0	0.574507	0	0.762606	0	0	0	0.571843	0	0.456355	0.563497	0.43764	0	0	0	0	0	0	-0.65949	0	0	0.585622	0	0	0	0	0
0	0.452157	0	0	0	0	0	0.586021	0	0	0	0	0	0	0	0	0.526564	-0.503367	0.543344	0	-0.529656	0.620322	0	0	0.472897	0	0.477211	0.417258	0.445054	0.434242	0.644863	0.449762	0	0	0	0.646732	0.614548	0.46535	0	0.42314	0	0.427426	0.698233	0	0	0	0	0	0	0.430886
0.445324	0	0.651378	0.466858	0	0	0	0.514685	0	0	0.524317	0.418375	-0.426437	0.541569	0.488363	0	0	0.464036	0.63477	0.467516	-0.425606	0.597858	0.524632	0.439269	0.791001	0.58573	0.704259	0.499417	0	0	0.160647	0.451155	0.453582	0.593624	0.0120196	0.42281	0	0	-0.429156	0.60336	0.66686	0.531112	0.643453	0.598884	0.679786	0.726867	0.635427	0.710761	0.569036	0.648241
0	0	0	0	0	0	0	0.063873	0	0	-0.458345	0	0	-0.462452	0.861788	0.493522	0.633227	0.859753	0.592323	0.477241	0	0	0.529758	0.478321	0.585081	0.427639	0	0.440975	-0.449441	0	0.733397	0.610251	0.588205	0	0.741296	0	0.162234	0.420953	0	0.549594	0.788883	0.694211	0	0.464221	0.487804	0	0.72356	0.794782	0	0
0	0	0.204963	0	0	0	0	0	0	0	0.660919	0	0	0.516163	0	0	0.442154	0.441081	0.7037	0	0	0.461507	0	0	0.83435	0	0	0.56641	0	0	0.632211	0.855298	0	0	0.531166	0	0	0.483547	0.635032	0.232625	0.80034	0.817957	0.529638	0.752005	0.64343	0.622386	0.786368	0.80375	0.654442	0.629299
0	0	0	0	0	0	0	0	0	0	0.423044	0	0	0	0	0	0.423053	0	0.462156	0	0	0	0.539489	0.498373	0	0	0.720586	0	0	0	0.494234	0.55438	0	0	0.441136	0.619225	0.641645	0.499105	0.607214	0.611957	0.611255	0.694781	0.593752	0	0.50239	0	0.536626	0.633065	0.467864	0
0	0	0.431289	0	0	0	0	0	-0.441737	0	-0.595848	0	-0.459935	0	0	0	0	0.505089	0.499394	0	0	0	0.509978	0	0.551193	0	0.174745	-0.504929	0	-0.506959	0.499391	-0.598917	0.653138	0.578709	0.612919	0.587533	0.539487	0	0.522341	0.425784	0.0017521	0.653261	0.635366	0	0.704003	0.464118	0.440526	0.787205	0	0
0	0	0.523757	0	0	0	0	0	0	0	0	0	0	0	0	0	0	0	0.49664	0	0	0	0	0	0.608457	0	0	0	0	-0.443802	0.50111	0.0591608	0	0	0.549364	0	0.495917	0	0	0	0.684003	0.643292	0	0.457465	0.495428	0	0.46618	0.62905	0	0.434206
0	0	0.619046	0	0.44585	0	0	0.518487	0	0	0.635527	0	0	0	0	0	-0.444921	0	0.546024	0	0.60409	0	0.562152	-0.49795	0.760008	0	0	0	0	-0.299107	0.756755	-0.605309	0.597585	0.42445	0.503162	0.520462	0	0.570815	0	0.58578	0	0.676248	0	0	0.450341	0	0	0.426945	0	0.498573
-0.423925	0	0	-0.451312	-0.484091	0	0	0.456802	0	0	0.523641	0.433797	0	0	0	0	0	0.596334	0.481945	0.682366	0.530276	0.582669	0.426551	0.520699	0.613442	0.51757	0.697478	0.711423	0.214267	0.730217	0	-0.406041	0.62777	0.445878	0.483147	0	0.445154	0	0.556954	0	0	0.629825	0	0	-0.429059	-0.0625978	0	0	0	0
0	0	0.443417	0	0	0	0	0	0	0	-0.555699	0	0	0	0	0	0	0	0	0	0	0.572903	0	0	0	0	0	0	0	0	0	0	0.440059	0	0.440009	0	0	0	0	0	0.64103	0.69541	0	0.635061	0	0	0.460865	0.416748	0.449793	0
0	0	0	0	0	0	0	0	0	0	0	0	0	0	0	0.489929	0.646405	0	0.428183	0	0.42538	0.496327	0.627675	0.443016	0	0.596102	0.625436	0	0	0	0	0	0	0.573151	0.672608	0	0	0	0	0.50222	0.44577	0.491048	0.417537	0	0.449609	0	-0.568249	0	0.46965	0
0.472138	0	0.587053	0	0	0	0	0	0	0	0.509115	0.45224	0	0.540588	0.51658	0.456678	0.488166	0	0.716996	0.528411	0	0.646252	0.545406	0	0.850099	0.477179	0.709397	0.486391	0	-0.510635	0	0.419148	0	0.634343	0.637042	0.59958	0	0.491573	0.658957	0.607246	0	0	0.47724	0.420872	0.829945	0	0.814968	0.781996	-0.00106259	0.0360248
0	0	0	-0.46235	0.507262	0	0	0	0	0	0	0	0	0	0	0	0	0	0.434659	0.721791	0	0.460394	0	0	0.616979	0	0	0.741696	0	0	0.484088	0.667059	0	0.430923	0	0	0	0	0.505375	0	0.49131	0.599125	0	0.610133	0	0.806716	0.505606	0.590362	0	0
0	-0.4896	0.658004	-0.484452	0	0.629759	0	0.438916	0	0	0	0	0	0.509794	0.671578	0.678358	-0.50444	0.632096	0.66905	0	0	0.109318	0	0	0.177021	-0.545903	-0.0383332	-0.62947	0	-0.438199	0.655473	0	0	0.197359	0.509392	0.442139	0	0.638824	-0.486117	0.119908	0.67666	0	0.140571	0.598115	0.24637	0.655752	0.822174	0.785605	0.615423	0.633726
0	-0.568051	0	0	0	0.472599	0	0.5546	0.442509	0	0.4308	0	0	0	0	0	0	0.521473	0	0	0.430769	0	0	0	0.428123	0.115808	0.665467	0.642433	0.666321	0.577069	0	0	0.471053	0	0.461954	0.530065	0	0.51339	0	0	0.425625	0	0	0.416137	0.542388	0	0.522666	0	0	0.520337
0	0	0.541236	0	-0.0531482	0	0	0.466217	0.503494	0	-0.562689	0	0	-0.540434	0.493529	0.553881	0	0.574045	0.505253	0	-0.483397	0.425759	0	0.126048	0.570131	0.514844	0.547123	0.689074	-0.502895	0.558442	0.639957	0.62472	0.736091	0	0.560067	0.524197	0	0	-0.744511	0.117644	0.808573	0.720558	0.512538	0.671305	0.715782	0.806235	0.782551	0.753761	0	0.695446
0	0	0.748268	0	0.489788	0	0	0	0	0	0	0	0	0	0	0	0	0	0	0.426399	0	0	0	0	0.552892	0	0.640451	0.612663	0	0	-0.153554	0	0	0.575733	0	0	0	0	0	0.451737	0.762042	0.43457	0.6426	0.488667	0.449368	-0.48884	0	0.526174	0.595603	0.716371
0.548143	0.545522	0	0	0	0	0	0.523203	0	0	0	0	0	-0.638265	0.688255	0.522374	0.439472	0.558916	0.468842	0.544151	0.540451	0.704672	0	0	0	0.543317	0.502964	-0.620111	0.509941	0.453166	0.542524	0	0	0	0	0	0	0	0	-0.450075	0.0745923	0	0	0.47387	0.77749	0.605075	0.798854	0.672109	-0.550571	0
0	0	0	0	0	0	0	0	0	0	0	0	0	0	0.613364	0	0	0.659482	0	0	0	0	0	0	0.464997	0	0.53175	0	0	0	-0.0127594	0	0.54384	0	0.498501	0	0	0	0	-0.507963	0.532154	0.458497	0	0	0.675729	0.579847	0.774303	0.692818	0.626599	0.568302
0	0	0	0	0.436567	0.43908	0.433686	0	0	0	0	0	0	0	0.534472	0	0	0	0.514232	0	0	0	0	0	0	0.474764	0	0	0	0	0	0	0	0	0	0	0	0	-0.567845	-0.470362	0	0	0	0	0.65588	0.540594	0.714627	0.661378	0.55545	0.459355
0	0	0	0	0	0	0	0	0	0	0	0	0	0	0.620148	0	0	0.723572	0.420777	0.610698	0	0	0	0	0.600561	0	0	0.643228	0	0	-0.482096	0.668597	0.420997	0	0	0	0	0.487701	0	-0.0164184	0.875353	0.623358	0	0.511719	0.796449	0.526484	0.835775	0.623639	0.636072	0.787427
0	0	0.712545	0	0.603024	0	0	0	0.512582	0	0	0	0	0	0	0	0	0	0	0	0	0.437654	0.628801	0.467615	0.525075	0.55201	0.508782	0.62112	0	0	0	0	0	0.726558	0.547206	0	0	0	0	0.491411	0.511781	0	0.449093	0.520947	0.557725	0.645696	0.481178	0	0.497654	0.527835
0	-0.585425	0	-0.455566	0	0	0	0	-0.457769	-0.455393	-0.44932	0	-0.46777	0	0	0	0	0	0	0	0	0.430552	0	0	-0.0752241	0	0.696096	0.669603	0	0	0	0.000338394	-0.438185	0	0	0	0	-0.458819	0.416268	0	0.681378	0.633763	0.450325	0.683721	0	0.503989	0.758605	0	0.585159	0.582875
0	0	0.57251	0	0.43224	0	0	-0.515185	0.458922	0	0.479256	0	0	0	0	0	0.44729	0	0.585357	0	0	0.52437	0	0	0	0	0.529094	0	0	0.506745	0.547145	-0.493351	0	0	0	0	0	0	0	0	0	0	0	0.430783	0.498557	0.783046	0	0	0	0
0	0	0.451761	0	0	0	0	0.686091	0.48303	-0.49063	0.636092	0	0	0	0.649806	0	0.443657	0.632037	0	0	0	0	0	0	0	0	0	0	0	0	0.645462	0.541596	0.483584	0.472337	0	0.509717	0	0	0	0	0	0	0.429945	0	0	0	0	0.612031	0	0.512962
0	0	0	0	0	0	0	0	0	0	0	0	0	0	-0.488021	0	0	0	0	0	0.430594	0	0.586244	0.612551	0.558475	0.553512	0.64612	0	0	0	0.568792	0	0	0	0.700609	0.468139	0	0	0	0	0	0.554867	0.539608	0	0	0	0	0	0	-0.455888
0	0	0	0	0.434117	0	0	0	0	0.527273	0	0	0	0	0	-0.450289	0	0	0	0	0	0	0	0	0	0	0.608986	0	0	0	0	0	0.426749	0	0	0	0	0	0.439409	0	0.517275	0	0	0	0	0	0	0	0	0
0	0	0.516146	0	0	0	0	0	0	0	0.513206	0	0	0	0	0	0	0.502456	0.428198	0	0	0	0	0	0	0	0	0	0	0	0	0	0	0	0.0490655	0.512767	0	0	0	0	0	0	0.420198	0	0	0	0	0.526346	0	0.549591
0	0.657399	0	0	0	0	0	0.490323	0	0	0.427923	0	0.611447	0	0	0	0.563474	0	0	0	0	0	0	0	0	0	0	0	0	0	0.430407	0	0	0	0	0.456711	0	0	0	0	0.477118	0.430704	0	0	0	0.521468	0.531892	0.428312	0.514655	0.421377
0	0	0	0	0	0	-0.432619	0	0	0	0	0	0	0	0	0	0.493796	0	0	0	-0.453064	0	0	0	0	-0.499256	0	-0.6608	0	0	0	0	0	0	-0.633179	0	0	0	0	0	0	0	0	0.435336	0	0.694211	0	0.490264	0	0.637614
0	0	0.537442	0	0	0	0	0.428812	0	0	0	0	0	0	0.715202	0.151313	0.5259	0.707592	0.660962	0	0	0	0	0	0.438319	0	0.476223	0.526553	0	0	0	0.672929	0	-0.522024	0.732389	0	0	0.477752	0	0	0.736687	0.802721	0.624734	0.635357	0.703976	0.743149	0.892566	0.864907	0.683312	0.834242
0	0	0.59565	0	0	0	0	0	0	0	0.53348	0	0	0	0.456179	0	0.469936	0.494252	0.704757	0	0	0	0	0	0.603093	0	0	0.533872	0	0	0	0.790968	-0.451894	0	0.522911	0	-0.734225	0.443163	0.474527	0.45667	0.845465	0.902171	0.585155	0.733925	-0.00471074	0.544983	0.811598	0.736572	0.757556	0.769687
0	0.471867	0.582883	0	0	0	0	0	0	0	0.63589	0	0	0	0	0	0	0	0	0	0	0	0	0	0	0	0	0	0	0	0.653344	-0.682722	0.598052	0	0	0	0	0	0.484643	0.462298	0.507591	0.466601	0	0	0.55843	0	0	0.678219	0	0
0	0	0.44478	0	0	0	0	0.501775	0	0	0.491284	0	0	0.474375	0	0	0	0.466044	0.508446	0	0	0.494884	0.508274	0	-0.157118	0	0	0	0	0	0	0.626193	0.433544	-0.00435582	0.615496	0.565174	0.463566	0.687663	0	0	-0.450518	0.567969	0.474866	0.535116	0.741952	0.660336	0.483155	0.580466	0.419476	0.540766
0	0	0	0	0	0	0	0	0	0	0	0	0	0	0	0	0	0	0	0	0	0	0	0	0	0	0	0	0.554511	0	0	0	0	0	0	0	0	0	0	0	0	0	0	0	0	0	0.49891	0.623805	0	0
0	0	0	0	0	0	0	0.443766	0	0	0	0	0	0	0.49876	0	0	0.449778	0	0	0	0	0	0	0	0	0	0	0	0	0.630144	0.416044	0.656948	0	0	0.00240611	-0.00287002	0	0	0	0	0.759889	0.506571	0	0	0.561528	0.468614	0.568627	0	0
0	0	0	0	0	0	0	0	0	0	0	0	0	0	0.725931	0	0	0.432906	0	0	0	0	0	0	0	0	0	0	0	0	0	0	0	0	0	-0.487421	0	-0.544817	0	0	0	-0.436326	0	0	0	0.590511	0.697006	0.83414	0	0.770645
0	0	0	0	0	0	0	0	0	0	0.471014	0	0	0	0.657816	0	0	0.680383	0	0	0	0.417847	0	0	0.593123	0	0	0	0	0	0	0.561282	0.603248	0	0.0229638	0	0.548341	0	0.523967	0	0.449232	0.732831	0	0.737038	0.596379	0.563511	0.706792	0.673194	0.651929	0.518233
0	0	0	0	0	0	0	0.605966	0	0	0.618862	0	0	0.478979	0	0	0	0	0	0	0	0.529735	0	0	0.556088	0	0	0.493838	0	0	0	0	0.482085	0	0.43651	0.417762	0	0.5195	-0.535037	0	0.562678	0	0	0.605506	0.549237	0	0.0796532	0.427267	0	0
0	0	0	0	0	0	0	0	0	0	0.438958	0	0	0	0	0	0	0.599255	0	0	0	0	0	0	0	0	0	0	0	0	0.465546	0.597282	0.497896	0.483307	0.476633	0.548475	0.794226	0.574631	0	0	0	0.773193	0	0	0.648809	0	0.618851	0	0	0
0	0	0	0	0	0	0	0	0	0	0	0	0	0	0.747228	0	0	0.490169	0.479506	0	0	0	0.426443	0	0.473651	0	0	0	0	0	0	0.417887	0.514451	0	0.526124	0.421758	-0.0175941	0.778211	0.601385	0	0	0.563803	0	0	0.689766	0.667315	0.698885	0.440993	0	0.645565
0	0.572866	0	0	0	0	0.0888894	0.704585	0.585568	0	0.606269	0	0	0.533846	0.451882	0	0	0	0.565296	0	0	0	0	0	0.552031	0	0	0.502631	0	0	0	0	0	0	0	0	0	0.673246	0.149846	0	0.525158	0	0	0	0.744344	0.483445	0.666364	0.491566	0.433758	0.508181
0.483007	0	0	0	0	0	0	0.517913	0	0	0	0	0.585681	0	0	0	0	0	0	0	0	0	0	0	0	0	0.526246	0	0	0	0	0	0	-0.424383	0.47456	0	0	0	0.448361	0	0	0.470935	0	0	-0.436133	0.430618	0	0.541628	0	0.44127
0	0	0	0	0	0	0	0	0	0	0	0.452302	0	0	0	0	0	0	0	0	0.499753	0	0	0	0	0.515737	0	0	0	0	0	0	0	0	0	0	0	0	0	0	0	0.43837	0	0	0	0.478815	0	0	0.508665	0
0	0	0	0	0	0	0	0.471982	0	0	0	0	0	0	0	0	0	0.591977	0.611837	0	0	0	0	0	0	0	0	0	0	0	0	0	0	0	0	0	0	0.0059713	0	0	0	0.510722	0	0	0	0	0.595669	0	0	0
-0.42563	0	0	0	0	0	0	0	0	0	0	0	0	0	0	0	0	0	0.480832	0	0	0	0	0	0.443303	0.492174	0	0.552451	0	0	0	0	0	0	0	0	0.425757	0	0.470544	0	0.638795	-0.112168	0	0.430161	0.602559	0.484889	0.565377	0	0.541034	0
0	0	0	0	0	0	0	-0.45408	0	0	0.529951	0	0	0	0	0	0	0	0	0	0	0	0.484288	0	0	0	0	0	0	0.462888	0	0	0	0	0	0	0.481441	0	0.8147	-0.579863	0	0	0	0	0	0	0	0.470839	0	0
0.476329	0.528226	0.64234	0	0	0	0	0.791568	0.485871	0	0.91684	0.44616	0.598211	0.728413	0	0	-0.418182	0	0	0	0	0	0	0	0	0	0	0	0	0	0.431023	0	0.457228	0	0	0.441781	0	0	0.458357	0.470133	0.510022	0	0	0.483965	0.715098	0.662027	0.563162	0.134128	0	0.759148
0	0	0	0	-0.49323	0.546197	0	0.687179	0.45145	0.718383	0.498599	0.420302	0	0	0	0	0	0	0.512997	0	0	0.47973	0	0	0	0	0	0	0	0	0	0.434225	0	0.477663	0.422985	0	0	0.465748	0.463668	0	0.587808	0	0	-0.483199	0.604035	0.657915	0.620154	0.438977	0	0.491102
0	0	0	0	-0.579176	0	0	0.655506	0	0	0	0	0	0	0.511965	0	0.430931	0	0.53354	0	0	0	0	0	0	0	0	0	0.48034	0	0.43675	0.773211	0	0	0	-0.422259	0	0	0	0	0.424651	0	0	0	0.510507	0.259301	0	0.637021	0.5372	0.626675
0	0	0.461864	0	0	0	0	0	0	0	0	0	0	0	0.592621	0.419554	0	0	0	0	0	0	0	0	0.537316	0	0	0	0	0	0	0.712358	0	-0.428382	-0.553839	0	0	0	0	0	-0.418342	0	0	0.661214	0.50759	0.640006	0.445222	0.67945	0	0.617905
0	0.429233	0	0	0	0.443238	0	0.575547	0	0.479355	0	0	0	0	0.450267	0	0	0	0	0	0	0	0	0	0	0	0	0	0	0	0	0	0	0	0	0	0	0	0	0	0	0	0	0.503292	0.447352	0	0	0.74987	0	0
0	0	0	0	0	0	0	0	0	0	0	0	0	0	0	0	0	0	0	0	0	0	0	0	0	0	0	0	0	0	0	0.449676	0	-0.535094	-0.658793	0	0	0	-0.454779	0	0	0	0	0.56555	0	0	0.503283	0.644346	0.576838	0
0	0	0	0	0	0	-0.572631	0.516914	0	0.0687947	0.429574	0	0	0	0	0	0	0	0	0	0	0	0	0	0	-0.531919	-0.520112	-0.480318	0	-0.495131	0.787466	0	0	-0.47902	0	0	0	0.640666	-0.465275	-0.464309	-0.487369	0	0	-0.610337	0	0	0	0.536692	0	0
0	0	0	0	0	0	0	0	0	0	0	0	0	0	0	0.44996	0	0	0	0.453823	0	0	0	0	0	0.488559	0	0	0	0	0	0	0	0	0	0	0	0	0.424477	0	0.428277	0	0	0	0	0	0.510239	0	0	0.42675
0	0.502534	0	0	0.490994	0	0.660826	0.709406	0.488548	0	0	0	0	0	0	0	0	0	0	0	0	0	0	0	0	0	0	0	0	0	0.580163	0.765666	0	0	0	0.467169	0	0	0	0	0.589223	0	0.454219	0.431919	0	0.617862	0	0	0	0
0	0	0.429278	0	0.546631	0	0	0.496453	0	0.429225	0	0.661213	0	0	0.799484	0.512346	0.626635	0.648835	0.480862	0	0	0	0	0	0	0	0	0	0	0	0.567196	0.678132	0.519088	0.445863	0.421976	0	0	0	0.456849	0	0.428463	0	0.5541	0.530993	0.558396	0.614221	0.45349	0.586423	0	0.661509
0	0	0.471182	0	0	0	0	0	0	0	0	0	0	0	0	0	0	0	0	0	0.0141689	0	0	0	0.426863	0	0	0	0	0	0.581429	0	0.427386	0	0.545079	0.647817	0	0.422831	0.421317	0	0	0.671286	0.49864	0	0	0.439418	0.418747	0.547854	0	0.675788
0	0	0	0	0	0	0	0	0	0	0	0	0	0	0	0	0	0	0	0	0	0	0	0.110215	0	0	0	0	0	0.586345	0.42855	0	0	0	0	0	0	0	0.576681	0.529719	0	0	0	0	0	0	0	0	0.477611	0
0	0	0.67595	0	0.6055	0	0	0.631625	0.619232	0	0.452008	0	0	0	0	0	0	0	0	0	0	0.439643	0	0	0	0	0	0	0.433714	0	0.730879	0.438372	0	0	0	0	0	0	0	0	0	0	0	0	0	0.427479	0.434666	0.619015	0	0
0	0.175505	0.632471	0.455248	0	0	0	0.848011	0.455177	0	-0.557333	0	0	-0.44632	0.588787	0	0.549751	0.525327	0	0	0.467787	0	0	0.431328	0	0	0	0	0	0	0.709278	0.746485	0.473773	0	0	0.62069	0	-0.550329	0	0.468684	0.447929	0.435687	0	0.528101	0.548466	0.656604	0.64244	0.754267	0.702175	0.668332
0	0.521131	0.539796	0	0	0	0.426962	0.701448	0.432781	0	0.758891	0	0	0	0.66546	0	0	0.600732	0.666014	0	0	0.484058	0	0	0	0.436663	0.478273	0.492004	0	-0.514716	0.632025	0.623233	0	0.671873	0.669526	0.618446	-0.0131538	0.466828	0.528002	-0.41821	0.770373	0.610648	0.61913	0.539014	0.760185	0.811254	0.79731	0.76324	0.638102	0.619768
0	0.519625	0.598761	0	0	0	0.514833	0.352032	0	0	0.593464	0	0	0.663686	0.590889	0	0.566739	0	0	0	0.520094	0	0	0	0.562641	0.619497	0	0.486813	0	0	0.446805	-0.12771	0.642097	0	0.731213	0.724378	0.433821	0.63969	0.175352	0.438011	0.477772	0.592007	0.589418	0.615006	0.497451	0.810843	0.749553	0.837667	0.504785	0.687488
0	-0.48613	0	0	0	0	0	0.50876	-0.459358	0	0.539543	0	0	0	0	0	0	0	0	0	0	0	0	0	0	0	0	0	0.561034	0	0	0	0.762285	0	0	0	0.43091	0	0.592494	0.515199	0	0	0	0	0	0	0.46994	0.552377	0	0.547253
0	0	0.464921	0	0	0	0	0.501129	0.440565	0	0.497015	0.586142	0	0	0.546498	0	0	0	0	0	0	0	0	0	0	0	0	0	0	0	0.575014	0.464934	0.462398	0	0	0	0	0	0.70738	0	0	0	0	0.582871	0	0.705545	0.655527	0.74448	0	0
0	0	0	0	0	0	0.567413	0.548716	0	0	0	0	0	0	0.560281	0	0	0	0.463345	0	0	0	0	0	0	0	0.415983	0	0	0	0	-0.614209	0	-0.497371	0	0	0	-0.476756	0.666164	0	0	0.709092	0	0.670242	0.439755	0.673127	0.577138	0.60554	0.453734	0.522364
[truncated: 150 more columns]
