# Supplementary material for: General anaesthesia decreases the uniqueness of brain functional connectivity across individuals and species
Source: Nat Hum Behav. 2025 Mar 24;9(5):987–1004. doi: 10.1038/s41562-025-02121-9 (PMC12106074; doi:10.1038/s41562-025-02121-9)
Supplement: Supplementary file 10 — Individual data points. [file 41562_2025_2121_MOESM10_ESM.xlsx]

## Sheet: F3b_CogMatch BestCor NeuroSynth
Awake	Vol2	Vol3	BurstSupp	Recovery
0.391795	0.390893	0.306184	0.225311	0.364996
0.392481	0.377409	0.310524	0.257739	0.358092
0.356656	0.322305	0.263637	0.228598	0.352588
0.376948	0.307504	0.238419	0.224908	0.33475
0.374475	0.339415	0.264577	0.234099	0.370514
0.385408	0.354023	0.259968	0.242742	0.344629
0.387154	0.357078	0.285264	0.225375	0.375456
0.403839	0.376486	0.299003	0.236517	0.386087
0.368879	0.336526	0.342471	0.23236	0.355322
0.38074	0.373956	0.314434	0.243584	0.361475
0.381589	0.343097	0.283258	0.221895	0.351097
0.366781	0.334991	0.296853	0.203384	0.353365
0.364189	0.374162	0.319755	0.272087	0.338854
0.393278	0.348789	0.332634	0.24448	0.35767
0.390929	0.366952	0.308487	0.253764	0.40489

## Sheet: Supp_CogMatch AvgCor NeuroSynth
Awake	Vol2	Vol3	BurstSupp	Recovery
0.144816	0.14567	0.109047	0.0789325	0.136491
0.147913	0.141137	0.112334	0.0949874	0.130881
0.130135	0.118411	0.0939623	0.0815329	0.132429
0.138137	0.110696	0.0831624	0.0802691	0.125959
0.137605	0.125734	0.0936114	0.0842381	0.137627
0.141829	0.128249	0.092394	0.0867621	0.123973
0.137608	0.132024	0.10224	0.0801182	0.138869
0.151664	0.139932	0.110115	0.0861862	0.148288
0.13464	0.123311	0.121252	0.0833539	0.132016
0.142819	0.132503	0.114601	0.0857562	0.132144
0.145702	0.129478	0.1054	0.0789633	0.132513
0.135284	0.119955	0.10728	0.0702989	0.130346
0.136462	0.137536	0.118625	0.100156	0.123844
0.148048	0.128037	0.121192	0.0874502	0.130783
0.147181	0.137546	0.109928	0.0924027	0.149868

## Sheet: Supp_CogMatch_BrainMap
Awake	Vol2	Vol3	BurstSupp	Recovery
0.361937	0.354193	0.328441	0.311239	0.349546
0.355143	0.346524	0.323418	0.340683	0.336201
0.360057	0.324731	0.313006	0.30677	0.341532
0.35271	0.328672	0.305714	0.309978	0.348252
0.349131	0.344862	0.326283	0.323126	0.332826
0.35669	0.344359	0.311815	0.319866	0.337354
0.36288	0.342931	0.321991	0.318944	0.356128
0.370155	0.355645	0.326187	0.328057	0.354015
0.366081	0.340114	0.33062	0.307543	0.358236
0.359371	0.361886	0.334928	0.329299	0.347646
0.365588	0.339688	0.330655	0.310326	0.341027
0.352582	0.342458	0.327937	0.301764	0.352085
0.339261	0.340049	0.331857	0.335697	0.337652
0.370942	0.344512	0.342898	0.322869	0.347344
0.357585	0.344852	0.332923	0.341131	0.360849
