# Supplementary material for: General anaesthesia decreases the uniqueness of brain functional connectivity across individuals and species
Source: Nat Hum Behav. 2025 Mar 24;9(5):987–1004. doi: 10.1038/s41562-025-02121-9 (PMC12106074; doi:10.1038/s41562-025-02121-9)
Supplement: Supplementary file 11 — Individual data points and matrices. [file 41562_2025_2121_MOESM11_ESM.xlsx]

## Sheet: Fig4a_4b_PCA_projections
Row	PC1	PC2
Awake_Sub#1	7.3145	7.40922
Awake_Sub#2	9.36456	8.8076
Awake_Sub#3	10.0247	5.18309
Awake_Sub#4	6.0485	7.99134
Awake_Sub#5	5.59816	6.8852
Awake_Sub#6	7.9064	8.47002
Awake_Sub#7	12.4944	8.79064
Awake_Sub#8	5.93849	8.02355
Awake_Sub#9	7.72868	6.69219
Awake_Sub#10	5.80087	9.49177
Awake_Sub#11	8.85995	9.03154
Awake_Sub#12	10.6894	8.41917
Awake_Sub#13	10.3518	8.65291
Awake_Sub#14	6.9934	8.30353
Awake_Sub#15	6.31715	10.8531
Vol2_Sub#1	2.714	8.75191
Vol2_Sub#2	4.2965	7.69672
Vol2_Sub#3	3.92247	4.3173
Vol2_Sub#4	2.0114	4.4291
Vol2_Sub#5	8.3849	3.02791
Vol2_Sub#6	4.7683	5.91785
Vol2_Sub#7	2.69471	7.9415
Vol2_Sub#8	5.29883	7.62096
Vol2_Sub#9	4.96677	6.5328
Vol2_Sub#10	4.05955	7.74424
Vol2_Sub#11	4.14441	5.19999
Vol2_Sub#12	4.40142	8.04994
Vol2_Sub#13	6.23358	6.45734
Vol2_Sub#14	4.61322	6.88387
Vol2_Sub#15	3.75893	6.22519
Vol3_Sub#1	2.18096	5.03135
Vol3_Sub#2	3.88465	4.68038
Vol3_Sub#3	2.95447	2.42511
Vol3_Sub#4	1.75973	1.96458
Vol3_Sub#5	6.82065	1.13064
Vol3_Sub#6	7.09182	1.23733
Vol3_Sub#7	3.37141	3.51877
Vol3_Sub#8	5.26189	3.89698
Vol3_Sub#9	5.08285	5.51836
Vol3_Sub#10	5.51885	3.9579
Vol3_Sub#11	9.26075	-0.439384
Vol3_Sub#12	5.97487	2.50928
Vol3_Sub#13	5.02558	3.92969
Vol3_Sub#14	7.58896	3.67395
Vol3_Sub#15	11.9373	2.432
BurstSupp_Sub#1	7.11949	-1.27866
BurstSupp_Sub#2	8.144	-1.65915
BurstSupp_Sub#3	3.62083	-0.222492
BurstSupp_Sub#4	6.50477	-0.550158
BurstSupp_Sub#5	7.79685	-1.4244
BurstSupp_Sub#6	7.13224	-0.325004
BurstSupp_Sub#7	4.98911	-2.04476
BurstSupp_Sub#8	6.39516	-0.875767
BurstSupp_Sub#9	5.34116	0.928978
BurstSupp_Sub#10	11.3875	-3.14701
BurstSupp_Sub#11	5.04859	-1.55917
BurstSupp_Sub#12	2.47694	0.00477454
BurstSupp_Sub#13	12.5005	-3.02829
BurstSupp_Sub#14	6.30876	-1.29783
BurstSupp_Sub#15	12.323	-1.96333
Recovery_Sub#1	10.5034	6.44589
Recovery_Sub#2	7.75622	6.95768
Recovery_Sub#3	10.4206	8.38267
Recovery_Sub#4	14.0044	6.86972
Recovery_Sub#5	8.65343	8.11172
Recovery_Sub#6	9.29757	5.06577
Recovery_Sub#7	4.52175	8.67915
Recovery_Sub#8	8.64223	6.81349
Recovery_Sub#9	9.61252	7.32136
Recovery_Sub#10	5.71653	6.98654
Recovery_Sub#11	7.83187	6.65473
Recovery_Sub#12	7.97798	7.50289
Recovery_Sub#13	10.9137	4.4839
Recovery_Sub#14	7.25616	7.30294
Recovery_Sub#15	5.04902	11.3075
Macaque_Sub#1	15.9927	0.94852
Macaque_Sub#2	1.73815	-0.0924452
Macaque_Sub#3	2.36418	-0.43043
Macaque_Sub#4	2.83155	-0.742017
Macaque_Sub#5	3.59767	-0.553191
Macaque_Sub#6	1.22225	-0.821449
Macaque_Sub#7	2.23	-1.0763
Macaque_Sub#8	1.99487	-0.910838
Macaque_Sub#9	1.99302	-0.458982
Macaque_Sub#10	4.44925	0.62275
Macaque_Sub#11	4.77294	0.108106
Macaque_Sub#12	1.56681	-0.0372271
Macaque_Sub#13	1.76716	0.167727
Macaque_Sub#14	2.53072	-0.880645
Macaque_Sub#15	2.35673	-0.845749
Macaque_Sub#16	3.9128	-0.127228
Macaque_Sub#17	4.29228	-0.280869
Macaque_Sub#18	4.19711	-0.687486
Macaque_Sub#19	2.45452	-1.05986
MacaqueTVB_Sub#1	15.2836	0.723912
MacaqueTVB_Sub#2	22.7108	0.406081
MacaqueTVB_Sub#3	26.3601	1.26589
MacaqueTVB_Sub#4	10.8372	1.42406
MacaqueTVB_Sub#5	16.8105	1.44739
MacaqueTVB_Sub#6	9.76599	1.87523
MacaqueTVB_Sub#7	17.4348	0.434868
MacaqueTVB_Sub#8	15.4805	0.95043
MacaqueTVB_Sub#9	14.2295	0.334079

## Sheet: Fig4c_PC2_distFromAwake
Vol2	Vol3	BurstSupp	Recovery
1.34269	2.37787	8.68788	0.963324
0.055689	3.77625	10.0863	2.3617
3.56882	0.151738	6.46175	1.26281
0.760564	2.95999	9.27	1.54545
1.86671	1.85385	8.16386	0.439308
0.281885	3.43867	9.74868	2.02413
0.0387293	3.75929	10.0693	2.34474
0.728362	2.9922	9.3022	1.57765
2.05972	1.66084	7.97085	0.246297
0.739857	4.46042	10.7704	3.04587
0.279631	4.00019	10.3102	2.58565
0.332741	3.38782	9.69783	1.97327
0.0989991	3.62156	9.93157	2.20702
0.448379	3.27218	9.58219	1.85763
2.10121	5.82177	12.1318	4.40722
0.287506	2.72884	9.06837	0.451535
1.11087	4.12721	10.4667	1.84991
2.51364	0.502705	6.84224	1.77459
0.29462	3.31096	9.6505	1.03366
0.811522	2.20482	8.54435	0.072481
0.773299	3.78964	10.1292	1.51234
1.09391	4.11025	10.4498	1.83295
0.326822	3.34316	9.6827	1.06586
1.00453	2.01181	8.35134	0.265492
1.79504	4.81138	11.1509	2.53408
1.33482	4.35116	10.6907	2.07386
0.722444	3.73878	10.0783	1.46148
0.956185	3.97253	10.3121	1.69523
0.606805	3.62315	9.96268	1.34585
3.15639	6.17273	12.5123	3.89543
3.09192	4.98411	7.63171	0.97345
4.4903	6.38249	9.03009	0.42493
0.86579	2.75798	5.40558	3.19958
3.67405	5.56623	8.21384	0.391324
2.5679	4.46009	7.10769	1.49747
4.15273	6.04491	8.69252	0.0873556
4.47334	6.36553	9.01313	0.40797
3.70625	5.59843	8.24604	0.359122
2.37489	4.26708	6.91468	1.69048
5.17447	7.06665	9.71426	1.1091
4.71424	6.60643	9.25403	0.648872
4.10187	5.99406	8.64166	0.0365
4.33561	6.2278	8.8754	0.270241
3.98623	5.87842	8.52602	0.0791387
6.53582	8.42801	11.0756	2.47045
2.98012	5.44464	7.95938	0.539494
4.37849	6.84302	9.35775	1.93787
0.753985	3.21851	5.73325	1.68664
3.56224	6.02677	8.5415	1.12162
2.4561	4.92062	7.43536	0.0154776
4.04092	6.50545	9.02018	1.6003
4.36153	6.82606	9.3408	1.92091
3.59444	6.05897	8.5737	1.15382
2.26309	4.72761	7.24235	0.177533
5.06266	7.52719	10.0419	2.62204
4.60244	7.06696	9.5817	2.16182
3.99006	6.45459	8.96933	1.54944
4.22381	6.68833	9.20307	1.78319
3.87443	6.33895	8.85369	1.4338
6.42401	8.88854	11.4033	3.98339
4.38131	6.27858	8.83361	0.702503
5.77969	7.67696	10.232	0.695876
2.15518	4.05245	6.60748	2.92863
4.96343	6.8607	9.41574	0.120378
3.85729	5.75456	8.3096	1.22652
5.44211	7.33938	9.89442	0.358302
5.76273	7.66	10.215	0.678916
4.99563	6.89291	9.44794	0.0881756
3.66428	5.56155	8.11659	1.41953
6.46385	8.36113	10.9162	1.38004
6.00363	7.9009	10.4559	0.919818
5.39126	7.28853	9.84356	0.307446
5.625	7.52227	10.0773	0.541188
5.27562	7.17289	9.72793	0.191807
7.82521	9.72248	12.2775	2.7414
1.49137	6.17189	7.73422	2.34345
2.88975	7.57027	9.1326	3.74183
0.734761	3.94576	5.50809	0.117317
2.07349	6.75401	8.31635	2.92557
0.967353	5.64787	7.21021	1.81943
2.55217	7.23269	8.79503	3.40425
2.87279	7.55331	9.11564	3.72487
2.1057	6.78621	8.34855	2.95778
0.774342	5.45486	7.01719	1.62642
3.57392	8.25443	9.81677	4.42599
3.11369	7.79421	9.35654	3.96577
2.50132	7.18184	8.74417	3.3534
2.73506	7.41558	8.97791	3.58714
2.38568	7.0662	8.62853	3.23776
4.93527	9.61579	11.1781	5.78735
0.532286	3.89045	9.45398	1.26993
0.866093	5.28883	10.8524	0.128446
2.75842	1.66432	7.22785	3.49606
0.0498397	4.47258	10.0361	0.687807
1.0563	3.36643	8.92996	1.79395
0.528519	4.95126	10.5148	0.209128
0.849134	5.27187	10.8354	0.111487
0.0820419	4.50478	10.0683	0.655605
1.24931	3.17342	8.73695	1.98696
1.55026	5.973	11.5365	0.812615
1.09004	5.51277	11.0763	0.352389
0.477664	4.9004	10.4639	0.259983
0.711405	5.13414	10.6977	0.0262417
0.362025	4.78476	10.3483	0.375622
2.91161	7.33435	12.8979	2.17397
0.211738	3.51224	8.28498	0.595724
1.18664	4.91062	9.68336	1.9941
2.43787	1.28611	6.05885	1.63041
0.370387	4.09436	8.86711	1.17785
0.735755	2.98822	7.76097	0.0717075
0.849067	4.57304	9.34579	1.65653
1.16968	4.89366	9.6664	1.97714
0.40259	4.12656	8.89931	1.21005
0.928765	2.79521	7.56796	0.121303
1.87081	5.59478	10.3675	2.67827
1.41058	5.13456	9.90731	2.21805
0.798211	4.52219	9.29493	1.60567
1.03195	4.75593	9.52868	1.83941
0.682573	4.40655	9.1793	1.49003
3.23216	6.95614	11.7289	4.03962
0.876417	1.89086	6.48024	0.0878624
2.2748	3.28923	7.87862	1.48624
1.34971	0.335275	4.25411	2.13827
1.45854	2.47298	7.06237	0.669988
0.3524	1.36684	5.95622	0.436154
1.93722	2.95166	7.54104	1.14867
2.25784	3.27227	7.86166	1.46928
1.49074	2.50518	7.09457	0.70219
0.15939	1.17383	5.76321	0.629165
2.95896	3.9734	8.56279	2.17041
2.49874	3.51318	8.10256	1.71018
1.88637	2.90081	7.49019	1.09781
2.12011	3.13455	7.72393	1.33155
1.77073	2.78517	7.37455	0.982173
4.32032	5.33475	9.92414	3.53176
0.335026	3.45132	10.5562	0.422682
1.06335	4.8497	11.9546	1.82106
2.56116	1.22519	8.33009	1.80345
0.2471	4.03345	11.1384	1.00481
0.859042	2.92731	10.0322	0.101335
0.725779	4.51213	11.617	1.48349
1.04639	4.83274	11.9376	1.8041
0.279302	4.06565	11.1706	1.03701
1.05205	2.73429	9.8392	0.294345
1.74752	5.53387	12.6388	2.50523
1.2873	5.07364	12.1785	2.045
0.674924	4.46127	11.5662	1.43263
0.908665	4.69501	11.7999	1.66637
0.559285	4.34563	11.4505	1.31699
3.10887	6.89522	14.0001	3.86658
2.20923	7.8486	8.96839	0.754485
3.60761	9.24698	10.3668	2.15286
0.0168981	5.62247	6.74226	1.47165
2.79136	8.43073	9.55051	1.33661
1.68522	7.32459	8.44437	0.230468
3.27004	8.90941	10.0292	1.81529
3.59065	9.23002	10.3498	2.1359
2.82356	8.46293	9.58272	1.36881
1.49221	7.13158	8.25136	0.0374576
4.29178	9.93115	11.0509	2.83703
3.83155	9.47092	10.5907	2.37681
3.21918	8.85855	9.97834	1.76443
3.45292	9.09229	10.2121	1.99818
3.10354	8.74291	9.8627	1.6488
5.65313	11.2925	12.4123	4.19838
0.640721	4.89994	7.40444	0.0936717
0.757658	6.29832	8.80282	1.30471
2.86685	2.67381	5.17831	2.3198
0.0585954	5.48207	7.98657	0.488454
1.16474	4.37592	6.88043	0.617688
0.420084	5.96075	8.46525	0.967133
0.740698	6.28136	8.78586	1.28775
0.0263932	5.51427	8.01877	0.520656
1.35775	4.18291	6.68742	0.810699
1.44183	6.98249	9.48699	1.98888
0.9816	6.52226	9.02676	1.52865
0.369229	5.90989	8.41439	0.916278
0.60297	6.14363	8.64813	1.15002
0.25359	5.79425	8.29875	0.800639
2.80318	8.34384	10.8483	3.35023
0.951877	3.47953	10.4375	2.92532
2.35026	4.87791	11.8359	4.3237
1.27425	1.2534	8.21138	0.699186
1.534	4.06165	11.0196	3.50744
0.427861	2.95551	9.9135	2.4013
2.01268	4.54033	11.4983	3.98612
2.3333	4.86095	11.8189	4.30674
1.56621	4.09386	11.0518	3.53964
0.23485	2.7625	9.72049	2.20829
3.03442	5.56208	12.5201	5.00786
2.5742	5.10185	12.0598	4.54764
1.96183	4.48948	11.4475	3.93527
2.19557	4.72322	11.6812	4.16901
1.84619	4.37384	11.3318	3.81963
4.39578	6.92343	13.8814	6.36921
0.525345	3.73526	8.70704	0.106278
1.92372	5.13364	10.1054	1.50466
1.70078	1.50913	6.48091	2.11985
1.10747	4.31739	9.28917	0.688404
0.001329	3.21125	8.18303	0.417738
1.58615	4.79607	9.76785	1.16708
1.90676	5.11668	10.0885	1.4877
1.13967	4.34959	9.32137	0.720606
0.191682	3.01824	7.99002	0.610749
2.60789	5.81781	10.7896	2.18883
2.14767	5.35758	10.3294	1.7286
1.53529	4.74521	9.71699	1.11623
1.76904	4.97895	9.95073	1.34997
1.41966	4.62957	9.60135	1.00059
3.96924	7.17916	12.1509	3.55018
1.18403	4.97721	9.37255	3.89826
2.58241	6.37559	10.7709	2.49988
1.0421	2.75108	7.14642	6.12439
1.76616	5.55934	9.95468	3.31613
0.660015	4.4532	8.84854	4.42228
2.24484	6.03802	10.4334	2.83745
2.56545	6.35863	10.754	2.51684
1.79836	5.59154	9.98688	3.28393
0.467005	4.26019	8.65552	4.61529
3.26658	7.05976	11.4551	1.81571
2.80635	6.59954	10.9949	2.27594
2.19398	5.98716	10.3825	2.88831
2.42772	6.22091	10.6162	2.65457
2.07834	5.87152	10.2669	3.00395
4.62793	8.42111	12.8165	0.454361

## Sheet: Fig4d_PC2_distFromMacAwake
Awake	Vol2	Vol3	BurstSupp	Recovery
6.4607	7.80339	4.08283	2.22718	5.49737
7.85908	6.7482	3.73186	2.60767	6.00916
4.23457	3.36878	1.47659	1.17101	7.43415
7.04282	3.48058	1.01606	1.49868	5.9212
5.93668	2.07939	0.182119	2.37292	7.1632
7.5215	4.96933	0.288812	1.27352	4.11725
7.84212	6.99298	2.57025	2.99328	7.73063
7.07503	6.67244	2.94846	1.82429	5.86497
5.74367	5.58428	4.56984	0.0195418	6.37284
8.54325	6.79572	3.00938	4.09553	6.03802
8.08302	4.25147	1.3879	2.50769	5.70621
7.47065	7.10142	1.56076	0.943746	6.55437
7.70439	5.50882	2.98117	3.97681	3.53538
7.35501	5.93535	2.72543	2.24635	6.35442
9.9046	5.27667	1.48348	2.91185	10.359
7.50166	8.84435	5.12379	1.18621	6.53834
8.90004	7.78917	4.77283	1.56671	7.05013
5.27553	4.40974	2.51756	0.130047	8.47511
8.08379	4.52155	2.05702	0.457713	6.96217
6.97765	3.12036	1.22308	1.33195	8.20417
8.56247	6.01029	1.32978	0.232559	5.15822
8.88308	8.03395	3.61121	1.95232	8.7716
8.11599	7.7134	3.98943	0.783322	6.90594
6.78464	6.62525	5.61081	1.02142	7.4138
9.58421	7.83669	4.05034	3.05456	7.07898
9.12398	5.29243	0.346939	1.46673	6.74718
8.51161	8.14238	2.60172	0.0972198	7.59533
8.74535	6.54979	4.02213	2.93585	4.57635
8.39597	6.97632	3.7664	1.20538	7.39538
10.9456	6.31763	2.52445	1.87089	11.3999
7.83965	9.18234	5.46178	0.848229	6.87632
9.23803	8.12715	5.11081	1.22872	7.38811
5.61352	4.74773	2.85554	0.207937	8.8131
8.42177	4.85953	2.39501	0.119728	7.30015
7.31563	3.45834	1.56107	0.993967	8.54215
8.90045	6.34828	1.66776	0.105426	5.4962
9.22107	8.37193	3.9492	1.61433	9.10958
8.45398	8.05139	4.32741	0.445337	7.24392
7.12262	6.96323	5.94879	1.35941	7.75179
9.92219	8.17467	4.38833	2.71658	7.41697
9.46197	5.63042	0.00895474	1.12874	7.08516
8.8496	8.48037	2.93971	0.435204	7.93332
9.08334	6.88777	4.36012	2.59786	4.91433
8.73396	7.3143	4.10438	0.867396	7.73337
11.2835	6.65562	2.86243	1.5329	11.7379
8.15124	9.49393	5.77337	0.536641	7.18791
9.54961	8.43874	5.4224	0.917135	7.6997
5.9251	5.05931	3.16713	0.519525	9.12468
8.73336	5.17112	2.7066	0.19186	7.61174
7.62722	3.76993	1.87266	0.682379	8.85374
9.21204	6.65987	1.97935	0.417014	5.80779
9.53265	8.68352	4.26078	1.30274	9.42117
8.76556	8.36297	4.639	0.133749	7.55551
7.43421	7.27482	6.26038	1.671	8.06337
10.2338	8.48626	4.69991	2.40499	7.72855
9.77356	5.942	0.302633	0.817153	7.39675
9.16118	8.79196	3.25129	0.746792	8.24491
9.39493	7.19936	4.67171	2.28628	5.22592
9.04555	7.62589	4.41597	0.555808	8.04496
11.5951	6.9672	3.17402	1.22132	12.0495
7.96241	9.3051	5.58454	0.725468	6.99908
9.36079	8.24991	5.23357	1.10596	7.51087
5.73628	4.87049	2.9783	0.330698	8.93586
8.54453	4.98229	2.51777	0.00303266	7.42291
7.43839	3.5811	1.68383	0.871206	8.66491
9.02321	6.47104	1.79052	0.228187	5.61896
9.34383	8.49469	4.07196	1.49157	9.23234
8.57674	8.17415	4.45017	0.322576	7.36668
7.24538	7.08599	6.07155	1.48217	7.87455
10.045	8.29743	4.51109	2.59382	7.53973
9.58473	5.75318	0.113806	1.00598	7.20792
8.97236	8.60313	3.06247	0.557965	8.05608
9.2061	7.01053	4.48288	2.4751	5.03709
8.85672	7.43706	4.22715	0.744635	7.85613
11.4063	6.77838	2.98519	1.41014	11.8607
8.23067	9.57336	5.8528	0.45721	7.26734
9.62905	8.51817	5.50183	0.837704	7.77913
6.00454	5.13875	3.24656	0.598957	9.20412
8.81279	5.25055	2.78603	0.271291	7.69117
7.70665	3.84936	1.95209	0.602948	8.93317
9.29147	6.7393	2.05878	0.496445	5.88722
9.61209	8.76295	4.34022	1.22331	9.5006
8.84499	8.4424	4.71843	0.054318	7.63494
7.51364	7.35425	6.33981	1.75043	8.1428
10.3132	8.56569	4.77934	2.32556	7.80798
9.85299	6.02143	0.382064	0.737722	7.47618
9.24062	8.87139	3.33073	0.826223	8.32434
9.47436	7.27879	4.75114	2.20685	5.30535
9.12498	7.70532	4.4954	0.476376	8.12439
11.6746	7.04663	3.25345	1.14189	12.1289
8.48552	9.82821	6.10765	0.202358	7.52219
9.8839	8.77303	5.75668	0.582851	8.03398
6.25939	5.3936	3.50141	0.853809	9.45897
9.06764	5.5054	3.04088	0.526143	7.94603
7.9615	4.10421	2.20694	0.348095	9.18802
9.54632	6.99415	2.31363	0.751297	6.14207
9.86694	9.0178	4.59507	0.968459	9.75545
9.09985	8.69726	4.97328	0.200534	7.8898
7.76849	7.6091	6.59466	2.00528	8.39766
10.5681	8.82054	5.0342	2.07071	8.06284
10.1078	6.27629	0.636917	0.482869	7.73103
9.49547	9.12624	3.58558	1.08108	8.57919
9.72921	7.53364	5.00599	1.95199	5.5602
9.37983	7.96017	4.75026	0.221524	8.37924
11.9294	7.30149	3.50831	0.887033	12.3838
8.32006	9.66275	5.94219	0.36782	7.35673
9.71844	8.60756	5.59122	0.748314	7.86852
6.09393	5.22814	3.33595	0.688346	9.29351
8.90218	5.33994	2.87542	0.36068	7.78056
7.79604	3.93875	2.04148	0.513558	9.02256
9.38086	6.82869	2.14817	0.585834	5.97661
9.70148	8.85234	4.4296	1.13392	9.58999
8.93438	8.53179	4.80782	0.0350715	7.72433
7.60303	7.44364	6.4292	1.83982	8.23219
10.4026	8.65508	4.86873	2.23617	7.89737
9.94238	6.11082	0.471454	0.648332	7.56557
9.33001	8.96078	3.42012	0.915613	8.41373
9.56375	7.36818	4.84053	2.11746	5.39474
9.21437	7.79471	4.58479	0.386987	8.21378
11.764	7.13602	3.34284	1.0525	12.2183
7.8682	9.21089	5.49033	0.819677	6.90488
9.26658	8.15571	5.13936	1.20017	7.41666
5.64207	4.77628	2.88409	0.236489	8.84165
8.45033	4.88808	2.42356	0.0911764	7.32871
7.34418	3.48689	1.58962	0.965415	8.5707
8.929	6.37683	1.69631	0.133978	5.52475
9.24962	8.40049	3.97775	1.58578	9.13813
8.48253	8.07994	4.35596	0.416785	7.27248
7.15117	6.99178	5.97734	1.38796	7.78034
9.95075	8.20323	4.41688	2.68803	7.44552
9.49052	5.65897	0.0195972	1.10019	7.11371
8.87815	8.50892	2.96826	0.463756	7.96187
9.11189	6.91632	4.38867	2.56931	4.94288
8.76251	7.34285	4.13294	0.838844	7.76192
11.3121	6.68417	2.89099	1.50435	11.7665
6.78647	8.12916	4.4086	1.90141	5.82314
8.18485	7.07397	4.05763	2.2819	6.33493
4.56034	3.69455	1.80236	0.845242	7.75992
7.36859	3.80635	1.34183	1.17291	6.24697
6.26245	2.40516	0.507889	2.04715	7.48897
7.84727	5.2951	0.614581	0.947754	4.44302
8.16789	7.31875	2.89602	2.66751	8.0564
7.4008	6.99821	3.27423	1.49852	6.19074
6.06944	5.91005	4.89561	0.306228	6.69861
8.86901	7.12149	3.33515	3.76976	6.36379
8.40879	4.57724	1.06213	2.18192	6.03198
7.79642	7.42719	1.88653	0.617976	6.88014
8.03016	5.83459	3.30694	3.65104	3.86115
7.68078	6.26112	3.0512	1.92058	6.68019
10.2304	5.60244	1.80925	2.58608	10.6847
7.30111	8.6438	4.92324	1.38676	6.33779
8.69949	7.58862	4.57228	1.76726	6.84958
5.07498	4.20919	2.31701	0.330598	8.27456
7.88324	4.321	1.85647	0.658263	6.76162
6.7771	2.91981	1.02253	1.5325	8.00362
8.36192	5.80974	1.12923	0.433109	4.95766
8.68253	7.8334	3.41066	2.15287	8.57105
7.91544	7.51285	3.78888	0.983872	6.70539
6.58409	6.4247	5.41026	0.820873	7.21325
9.38366	7.63614	3.84979	3.25511	6.87843
8.92343	5.09188	0.54749	1.66728	6.54663
8.31106	7.94183	2.40117	0.103331	7.39478
8.5448	6.34923	3.82158	3.1364	4.3758
8.19542	6.77577	3.56585	1.40593	7.19483
10.745	6.11708	2.3239	2.07144	11.1994
7.44644	8.78914	5.06858	1.24143	6.48312
8.84482	7.73395	4.71761	1.62193	6.99491
5.22031	4.35452	2.46234	0.185265	8.41989
8.02857	4.46633	2.00181	0.512931	6.90695
6.92243	3.06514	1.16787	1.38717	8.14895
8.50725	5.95508	1.27456	0.287777	5.103
8.82786	7.97873	3.55599	2.00753	8.71638
8.06077	7.65818	3.93421	0.83854	6.85072
6.72942	6.57003	5.55559	0.966205	7.35858
9.52899	7.78147	3.99512	3.10978	7.02376
9.06877	5.23721	0.402157	1.52194	6.69196
8.45639	8.08717	2.5465	0.0420016	7.54012
8.69014	6.49457	3.96692	2.99107	4.52113
8.34076	6.9211	3.71118	1.2606	7.34017
10.8903	6.26241	2.46923	1.92611	11.3447
7.24149	8.58418	4.86362	1.44639	6.27817
8.63987	7.529	4.51266	1.82688	6.78996
5.01536	4.14957	2.25738	0.390219	8.21494
7.82362	4.26138	1.79685	0.717885	6.702
6.71747	2.86018	0.962912	1.59212	7.94399
8.3023	5.75012	1.0696	0.492731	4.89804
8.62291	7.77378	3.35104	2.21249	8.51142
7.85582	7.45323	3.72925	1.04349	6.64577
6.52446	6.36507	5.35064	0.761251	7.15363
9.32404	7.57652	3.79017	3.31473	6.81881
8.86381	5.03226	0.607111	1.7269	6.48701
8.25144	7.88221	2.34155	0.162952	7.33516
8.48518	6.28961	3.76196	3.19602	4.31617
8.1358	6.71615	3.50623	1.46555	7.13521
10.6854	6.05746	2.26428	2.13106	11.1398
8.28986	9.63255	5.91199	0.398014	7.32654
9.68824	8.57737	5.56103	0.778508	7.83833
6.06373	5.19794	3.30576	0.658152	9.26331
8.87199	5.30975	2.84522	0.330487	7.75037
7.76585	3.90856	2.01128	0.543752	8.99237
9.35067	6.79849	2.11798	0.555641	5.94641
9.67128	8.82215	4.39941	1.16412	9.5598
8.90419	8.5016	4.77763	0.00487774	7.69414
7.57284	7.41345	6.39901	1.80962	8.202
10.3724	8.62489	4.83854	2.26636	7.86718
9.91218	6.08063	0.44126	0.678526	7.53538
9.29981	8.93058	3.38992	0.885419	8.38353
9.53355	7.33798	4.81033	2.14765	5.36455
9.18417	7.76452	4.5546	0.417181	8.18358
11.7338	7.10583	3.31265	1.08269	12.1881
8.25497	9.59766	5.8771	0.43291	7.29164
9.65335	8.54247	5.52613	0.813404	7.80343
6.02884	5.16305	3.27086	0.623257	9.22842
8.83709	5.27485	2.81033	0.295591	7.71547
7.73095	3.87366	1.97639	0.578648	8.95747
9.31577	6.7636	2.08308	0.520745	5.91152
9.63639	8.78725	4.36452	1.19901	9.5249
8.86929	8.4667	4.74273	0.030018	7.65924
7.53794	7.37855	6.36411	1.77473	8.1671
10.3375	8.58999	4.80364	2.30126	7.83228
9.87729	6.04573	0.406364	0.713422	7.50048
9.26492	8.89569	3.35503	0.850523	8.34864
9.49866	7.30309	4.77544	2.18255	5.32965
9.14928	7.72962	4.5197	0.452076	8.14869
11.6989	7.07093	3.27775	1.11759	12.1532
7.53645	8.87914	5.15858	1.15143	6.57312
8.93482	7.82395	4.80761	1.53192	7.08491
5.31032	4.44452	2.55234	0.0952643	8.5099
8.11857	4.55633	2.09181	0.42293	6.99695
7.01243	3.15514	1.25787	1.29717	8.23895
8.59725	6.04508	1.36456	0.197776	5.193
8.91787	8.06873	3.64599	1.91753	8.80638
8.15077	7.74818	4.02421	0.748539	6.94072
6.81942	6.66003	5.64559	1.05621	7.44858
9.61899	7.87147	4.08512	3.01978	7.11376
9.15877	5.32721	0.312156	1.43194	6.78196
8.5464	8.17717	2.63651	0.132002	7.63012
8.78014	6.58457	4.05692	2.90107	4.61113
8.43076	7.0111	3.80118	1.1706	7.43017
10.9803	6.35241	2.55923	1.83611	11.4347
7.69009	9.03278	5.31222	0.99779	6.72676
9.08847	7.97759	4.96125	1.37828	7.23855
5.46396	4.59817	2.70598	0.058377	8.66354
8.27221	4.70997	2.24545	0.269289	7.15059
7.16607	3.30878	1.41151	1.14353	8.39259
8.75089	6.19872	1.5182	0.0441347	5.34664
9.07151	8.22237	3.79964	1.76389	8.96002
8.30441	7.90183	4.17785	0.594898	7.09436
6.97306	6.81367	5.79923	1.20985	7.60222
9.77263	8.02511	4.23877	2.86614	7.26741
9.31241	5.48085	0.158515	1.2783	6.9356
8.70004	8.33081	2.79015	0.285644	7.78376
8.93378	6.73821	4.21056	2.74743	4.76477
8.5844	7.16474	3.95482	1.01696	7.58381
11.134	6.50606	2.71287	1.68246	11.5883
8.0967	9.43939	5.71884	0.591173	7.13338
9.49508	8.38421	5.36787	0.971666	7.64517
5.87057	5.00478	3.1126	0.464994	9.07015
8.67883	5.11659	2.65206	0.137328	7.55721
7.57269	3.7154	1.81813	0.73691	8.79921
9.15751	6.60533	1.92482	0.362482	5.75326
9.47812	8.62899	4.20625	1.35727	9.36664
8.71103	8.30844	4.58447	0.188281	7.50098
7.37968	7.22029	6.20585	1.61646	8.00884
10.1793	8.43173	4.64538	2.45952	7.67402
9.71903	5.88747	0.248102	0.871685	7.34222
9.10665	8.73742	3.19676	0.692261	8.19038
9.34039	7.14483	4.61718	2.34081	5.17139
8.99101	7.57136	4.36144	0.610339	7.99043
11.5406	6.91267	3.11949	1.27585	11.995
8.46908	9.81177	6.09121	0.218799	7.50575
9.86746	8.75658	5.74024	0.599292	8.01754
6.24295	5.37716	3.48497	0.837368	9.44253
9.0512	5.48896	3.02444	0.509702	7.92958
7.94506	4.08777	2.1905	0.364536	9.17158
9.52988	6.97771	2.29719	0.734856	6.12563
9.8505	9.00136	4.57863	0.9849	9.73901
9.08341	8.68082	4.95684	0.184093	7.87335
7.75205	7.59266	6.57822	1.98884	8.38122
10.5516	8.8041	5.01776	2.08715	8.0464
10.0914	6.25985	0.620476	0.49931	7.71459
9.47903	9.1098	3.56914	1.06463	8.56275
9.71277	7.5172	4.98955	1.96843	5.54376
9.36339	7.94373	4.73382	0.237965	8.3628
11.913	7.28505	3.49186	0.903474	12.3673

## Sheet: Fig4e_PC2_distFromMacAnaes
Awake	Vol2	Vol3	BurstSupp	Recovery
6.68531	8.028	4.30744	2.00257	5.72198
8.08369	6.97281	3.95647	2.38306	6.23377
4.45918	3.59339	1.7012	0.946404	7.65876
7.26743	3.70519	1.24067	1.27407	6.14581
6.16129	2.304	0.406728	2.14831	7.38781
7.74611	5.19394	0.51342	1.04892	4.34186
8.06673	7.21759	2.79486	2.76867	7.95524
7.29963	6.89704	3.17307	1.59968	6.08958
5.96828	5.80889	4.79445	0.205067	6.59744
8.76785	7.02033	3.23398	3.87092	6.26262
8.30763	4.47607	1.1633	2.28308	5.93082
7.69526	7.32603	1.78537	0.719137	6.77898
7.929	5.73343	3.20578	3.75221	3.75999
7.57962	6.15996	2.95004	2.02174	6.57903
10.1292	5.50127	1.70809	2.68725	10.5836
7.00314	8.34583	4.62527	1.68474	6.03981
8.40152	7.29064	4.2743	2.06523	6.5516
4.77701	3.91122	2.01903	0.628573	7.97659
7.58526	4.02302	1.5585	0.956239	6.46364
6.47912	2.62183	0.724559	1.83048	7.70564
8.06394	5.51177	0.831251	0.731085	4.65969
8.38456	7.53542	3.11269	2.45084	8.27307
7.61747	7.21488	3.4909	1.28185	6.40741
6.28611	6.12672	5.11228	0.522898	6.91527
9.08568	7.33816	3.55182	3.55309	6.58046
8.62546	4.7939	0.845465	1.96525	6.24865
8.01309	7.64386	2.1032	0.401306	7.09681
8.24683	6.05126	3.52361	3.43437	4.07782
7.89745	6.47779	3.26787	1.70391	6.89686
10.447	5.81911	2.02592	2.36941	10.9014
6.14333	7.48602	3.76546	2.54454	5.18001
7.54171	6.43084	3.4145	2.92504	5.6918
3.9172	3.05141	1.15923	1.48838	7.11678
6.72546	3.16322	0.698693	1.81604	5.60384
5.61932	1.76203	0.135246	2.69028	6.84584
7.20414	4.65196	0.0285537	1.59089	3.79989
7.52475	6.67562	2.25288	3.31065	7.41327
6.75766	6.35507	2.6311	2.14165	5.54761
5.42631	5.26692	4.25248	0.336907	6.05547
8.22588	6.47836	2.69201	4.41289	5.72065
7.76565	3.9341	1.70527	2.82506	5.38885
7.15328	6.78405	1.24339	1.26111	6.237
7.38702	5.19146	2.6638	4.29418	3.21802
7.03764	5.61799	2.40807	2.56371	6.03705
9.58723	4.9593	1.16612	3.22922	10.0416
5.98516	7.32785	3.60729	2.70272	5.02183
7.38354	6.27266	3.25632	3.08321	5.53362
3.75903	2.89324	1.00105	1.64655	6.95861
6.56728	3.00504	0.540519	1.97422	5.44566
5.46114	1.60385	0.29342	2.84846	6.68766
7.04596	4.49379	0.186727	1.74906	3.64171
7.36658	6.51744	2.09471	3.46882	7.25509
6.59949	6.1969	2.47292	2.29983	5.38943
5.26813	5.10874	4.0943	0.495081	5.8973
8.06771	6.32018	2.53384	4.57107	5.56248
7.60748	3.77593	1.86344	2.98323	5.23067
6.99511	6.62588	1.08522	1.41928	6.07883
7.22885	5.03328	2.50563	4.45235	3.05984
6.87947	5.45981	2.2499	2.72188	5.87888
9.42906	4.80113	1.00794	3.38739	9.88342
5.96182	7.30451	3.58396	2.72605	4.9985
7.3602	6.24933	3.23299	3.10655	5.51029
3.73569	2.8699	0.977718	1.66989	6.93527
6.54395	2.98171	0.517184	1.99755	5.42233
5.43781	1.58052	0.316754	2.87179	6.66433
7.02263	4.47046	0.210062	1.7724	3.61838
7.34324	6.49411	2.07137	3.49215	7.23176
6.57615	6.17356	2.44959	2.32316	5.3661
5.2448	5.08541	4.07097	0.518415	5.87396
8.04437	6.29685	2.5105	4.5944	5.53914
7.58415	3.75259	1.88678	3.00656	5.20734
6.97177	6.60255	1.06188	1.44262	6.0555
7.20552	5.00995	2.4823	4.47569	3.03651
6.85613	5.43648	2.22656	2.74522	5.85555
9.40572	4.77779	0.98461	3.41073	9.86008
5.53398	6.87667	3.15612	3.15389	4.57066
6.93236	5.82149	2.80515	3.53439	5.08245
3.30785	2.44206	0.549878	2.09773	6.50743
6.11611	2.55387	0.0893443	2.42539	4.99449
5.00997	1.15268	0.744594	3.29963	6.23649
6.59479	4.04262	0.637902	2.20024	3.19054
6.9154	6.06627	1.64353	3.91999	6.80392
6.14831	5.74572	2.02175	2.751	4.93826
4.81696	4.65757	3.64313	0.946255	5.44612
7.61653	5.86901	2.08266	5.02224	5.1113
7.15631	3.32475	2.31462	3.4344	4.7795
6.54393	6.17471	0.634044	1.87046	5.62766
6.77768	4.58211	2.05446	4.90353	2.60867
6.4283	5.00864	1.79872	3.17306	5.42771
8.97788	4.34995	0.55677	3.83857	9.43224
6.97435	8.31704	4.59648	1.71353	6.01103
8.37273	7.26186	4.24551	2.09402	6.52281
4.74822	3.88243	1.99024	0.657361	7.9478
7.55648	3.99423	1.52971	0.985026	6.43486
6.45033	2.59304	0.695771	1.85926	7.67685
8.03515	5.48298	0.802463	0.759872	4.6309
8.35577	7.50664	3.0839	2.47963	8.24428
7.58868	7.18609	3.46211	1.31064	6.37863
6.25732	6.09793	5.08349	0.49411	6.88649
9.0569	7.30938	3.52303	3.58188	6.55167
8.59667	4.76512	0.874253	1.99404	6.21987
7.9843	7.61507	2.07441	0.430094	7.06802
8.21804	6.02247	3.49482	3.46316	4.04903
7.86866	6.449	3.23909	1.73269	6.86807
10.4182	5.79032	1.99714	2.3982	10.8726
6.45879	7.80148	4.08092	2.22909	5.49546
7.85717	6.74629	3.72995	2.60958	6.00725
4.23266	3.36687	1.47468	1.17292	7.43224
7.04091	3.47867	1.01415	1.50059	5.91929
5.93477	2.07748	0.180209	2.37483	7.16129
7.51959	4.96742	0.286902	1.27543	4.11534
7.84021	6.99107	2.56834	2.99519	7.72872
7.07312	6.67053	2.94655	1.8262	5.86306
5.74176	5.58237	4.56793	0.0214517	6.37093
8.54134	6.79381	3.00747	4.09744	6.03611
8.08111	4.24956	1.38981	2.5096	5.7043
7.46874	7.09951	1.55885	0.945655	6.55246
7.70248	5.50691	2.97926	3.97872	3.53347
7.3531	5.93344	2.72352	2.24826	6.35251
9.90269	5.27476	1.48157	2.91376	10.357
7.07514	8.41783	4.69727	1.61274	6.11182
8.47352	7.36265	4.3463	1.99323	6.6236
4.84901	3.98322	2.09103	0.556571	8.04859
7.65726	4.09502	1.6305	0.884236	6.53565
6.55112	2.69383	0.796561	1.75847	7.77764
8.13594	5.58377	0.903253	0.659082	4.73169
8.45656	7.60743	3.18469	2.37884	8.34507
7.68947	7.28688	3.5629	1.20985	6.47942
6.35811	6.19872	5.18428	0.5949	6.98728
9.15769	7.41017	3.62382	3.48109	6.65246
8.69746	4.86591	0.773463	1.89325	6.32065
8.08509	7.71586	2.1752	0.329304	7.16881
8.31883	6.12326	3.59561	3.36237	4.14982
7.96945	6.54979	3.33988	1.6319	6.96886
10.519	5.89111	2.09793	2.29741	10.9734

## Sheet: SUPP_2D_euclid_distFromAwake
Vol2	Vol3	BurstSupp	Recovery
4.79244	5.65752	8.69006	3.33122
6.6508	8.11568	10.3331	2.62194
8.13525	7.84517	7.08479	1.3505
3.42014	4.87025	9.33167	4.71535
3.43555	3.88768	8.3044	4.92487
5.20005	6.67871	9.78039	3.29264
9.7805	10.9772	11.4141	3.07604
3.30573	4.80336	9.37687	4.82984
5.42121	5.79099	7.9941	2.78562
3.17429	5.74448	10.8508	5.60278
6.15231	7.78526	10.4561	3.06374
7.98231	9.15808	10.334	1.98202
7.63844	8.93746	10.4443	2.21222
4.30283	5.81951	9.58302	3.97125
4.17107	7.1415	12.1583	6.07851
3.03166	4.38297	9.10623	0.631666
5.18838	6.86027	10.5377	2.45132
6.25542	6.16056	7.096	2.88011
1.77659	3.95534	9.87538	1.99619
1.53391	2.79237	8.91556	2.15928
3.6918	5.52593	10.132	1.51978
8.27059	9.54056	11.3192	5.08038
1.6742	3.92364	9.93071	2.10718
3.57617	4.33866	8.36166	0.266916
2.34207	5.17893	11.3944	3.20078
4.75466	6.60955	10.7146	2.34927
6.43356	7.7642	10.3948	3.27709
6.13032	7.58979	10.5458	3.10013
2.76432	4.77405	10.0289	1.547
3.74778	6.63473	12.6449	4.15275
4.58975	6.62202	8.47857	3.25505
7.05544	9.04574	10.702	1.1383
6.16331	7.58908	8.3803	3.22398
4.24483	6.36835	8.56508	4.38956
3.06628	5.18474	7.37761	5.04956
5.75473	7.81426	9.69154	2.51569
9.66898	11.4687	12.6482	2.11359
4.21908	6.34404	8.56555	4.49646
4.48636	6.40321	8.04284	3.17868
5.50486	7.61837	9.95587	4.75098
6.82662	8.86113	10.6342	1.69015
7.91305	9.78557	11.1643	0.271261
7.75459	9.66984	11.1391	0.278858
5.03197	7.13224	9.16882	3.42809
6.96071	9.07408	11.3991	4.7897
6.08309	7.77815	8.00046	6.71158
8.55805	10.2304	9.78499	5.02823
8.04866	8.86949	6.72754	4.32235
5.38402	7.39698	8.55368	8.03454
4.3471	6.24068	7.49043	8.40621
7.14704	8.94999	9.12843	6.30444
11.3542	12.7212	11.0962	2.44332
5.32373	7.36024	8.59238	8.14798
6.1489	7.61437	7.34504	6.27819
6.32381	8.54338	10.0666	8.61234
8.25137	10.0177	9.8669	5.58018
9.55133	11.0182	9.89746	3.65922
9.34894	10.8884	9.97477	4.0646
6.31122	8.22032	8.86716	7.15607
7.73353	9.9888	11.4048	8.65798
4.51017	6.29797	8.84677	1.51203
5.86213	8.08747	10.3514	0.994966
2.70806	5.16605	6.97295	3.23376
5.48584	6.90402	9.57669	2.60771
4.75863	5.88298	8.59556	3.29226
5.46311	7.41926	9.89503	0.828508
7.07794	9.53243	11.2434	3.90054
5.56249	6.94913	9.62897	2.71637
3.72258	5.63519	8.11687	1.69417
6.96122	8.42309	11.0971	3.16885
6.02239	8.15984	10.5098	0.942717
5.86313	8.25165	10.2597	2.05903
5.95897	8.30984	10.3961	1.78251
5.45604	7.17497	9.76105	1.67107
8.09379	9.73551	12.3664	3.60186
2.95082	6.1759	7.73637	3.0699
5.42921	7.90407	9.40147	3.74243
5.30747	4.91636	6.22135	0.736498
2.43686	6.83412	8.38666	4.37212
1.27454	5.84204	7.3716	4.12261
4.04491	7.27842	8.82903	3.67754
8.24293	9.28658	10.5758	4.90862
2.409	6.88352	8.43346	4.4757
3.05998	5.49191	7.0425	2.25979
3.72009	8.35477	9.90664	5.6406
5.14166	7.99224	9.51472	3.98984
6.42773	8.03251	9.44001	3.63076
6.21739	8.10051	9.53774	3.73884
3.26229	7.06688	8.62965	3.97395
5.1726	9.64694	11.2078	6.50971
4.65036	5.53928	9.73577	3.06793
6.72585	7.9931	11.7012	4.84451
7.8318	6.85826	8.80901	6.51955
3.35416	5.21256	10.0919	1.67452
3.08963	4.03625	8.95071	2.09211
5.23843	6.71425	10.912	3.39111
9.83644	10.5367	13.1809	7.97345
3.24482	5.18487	10.113	1.56107
5.18668	5.39041	9.1564	3.77259
3.47153	6.44818	11.565	1.51541
6.26086	7.77912	11.7332	4.35248
8.00892	8.80719	11.9158	6.1731
7.69006	8.66517	11.9666	5.8301
4.31391	6.00107	10.5406	2.50003
4.64754	7.9038	12.9661	2.8195
2.02677	4.06805	8.33584	1.45525
4.23537	6.39891	10.1284	2.1209
5.31759	4.93337	7.06279	2.13761
0.836177	4.16924	8.87388	2.84865
0.794316	3.00708	7.80178	3.04491
2.74233	5.28263	9.46719	1.8126
7.29005	8.73255	11.4298	4.32995
0.755808	4.18166	8.91102	2.96217
2.60131	3.72804	7.68455	0.921563
1.937	5.62068	10.3846	3.90467
3.83032	6.26974	10.2093	2.2287
5.44933	7.06454	10.2389	2.60173
5.15727	6.96606	10.3175	2.51119
1.82688	4.73453	9.19877	2.22235
3.38878	7.03572	11.7291	4.66096
2.50598	2.925	6.77404	2.2997
4.95129	5.39927	8.84649	1.50678
5.23489	4.95318	6.32714	2.17763
1.8159	2.65483	7.0977	3.62645
0.723081	1.46075	5.96177	4.03798
3.52055	4.0847	7.96541	2.05676
7.85897	8.1018	10.629	3.23484
1.77948	2.64727	7.11967	3.74053
2.76651	2.89453	6.23818	1.98612
3.07428	4.03776	8.57512	4.38627
4.62607	5.15838	8.83365	1.86845
6.0255	6.31251	9.2036	1.53779
5.78734	6.13084	9.20682	1.52301
2.69123	3.37748	7.55737	2.79722
4.52644	5.47568	9.97202	4.8304
3.27214	3.8905	11.3147	1.65293
5.41053	6.18944	12.1246	4.07731
6.49169	4.66942	8.44084	4.67039
2.00423	4.06807	12.3518	1.05823
1.76218	2.92838	11.5828	0.155814
3.91472	5.10487	12.1274	2.64505
8.49953	8.48611	11.9889	7.01389
1.89958	4.08725	12.4287	1.0605
3.81698	3.51564	10.4975	2.03357
2.46698	5.54105	13.8184	2.50665
4.97	6.07493	12.4381	3.75008
6.66409	6.82915	11.5872	5.1751
6.35751	6.73799	11.8453	4.9257
2.98668	4.58899	12.2647	1.83436
3.84212	6.94128	14.89	3.91295
3.86396	8.08631	9.25021	0.914833
6.34546	9.24756	11.2293	2.64272
5.88028	5.67413	8.3797	2.64085
3.37894	9.02196	9.60271	2.22867
2.22561	8.18927	8.46224	2.24557
4.98455	9.01176	10.4284	1.81682
9.08931	9.78008	12.7499	5.1285
3.34533	9.09168	9.62395	2.33635
3.88249	7.29429	8.67571	0.109776
4.60035	10.5166	11.0765	3.48909
6.07594	9.4794	11.2556	2.58962
7.29381	8.97301	11.4624	3.35835
7.10312	9.15752	11.507	3.21601
4.21293	9.03213	10.0526	1.84974
6.05629	11.6698	12.4769	4.46327
2.98271	5.07977	8.84465	0.67006
5.02064	7.15254	11.1772	1.90391
6.31187	4.85285	9.15331	3.09361
1.64812	5.48256	8.74879	1.99035
1.66997	4.39211	7.55529	2.45867
3.53007	6.26589	10.0568	0.969779
8.12683	9.05318	13.3245	4.69644
1.53729	5.51439	8.73402	2.1049
3.59363	4.53571	8.50308	0.848164
2.00931	6.98466	10.0524	2.94881
4.5653	7.13187	11.0556	1.76483
6.29878	7.55999	11.7578	2.86203
5.98085	7.54332	11.6963	2.63771
2.60436	5.88309	9.44816	1.26902
3.39527	8.35086	11.508	3.7393
1.4403	4.16488	11.6549	4.63805
3.91494	6.52846	12.2443	4.59283
3.99951	5.15382	8.57651	1.13101
1.54513	4.18848	12.7695	5.99767
0.766038	3.01046	12.0797	5.83274
2.61711	5.37715	12.3821	4.99328
6.6815	8.91136	11.8189	4.58767
1.59376	4.19441	12.8531	6.10586
1.51344	3.86499	10.8286	3.87565
3.06512	5.61585	14.1999	7.15678
3.67754	6.3821	12.5973	4.98987
4.86856	7.2273	11.5898	3.94165
4.66693	7.1188	11.8772	4.2067
1.99643	4.79612	12.5991	5.47339
4.39657	7.04287	15.1963	7.85461
2.75189	3.74533	8.76494	0.121236
5.12601	5.43204	10.5573	2.59024
5.67242	2.86533	7.47062	3.48689
1.81287	4.58398	9.29281	1.39009
0.984943	3.77828	8.21382	1.70982
3.65526	4.80656	9.89764	1.336
8.10858	7.0883	11.8338	5.44542
1.74791	4.65221	9.32872	1.50185
3.12135	3.02147	8.1152	0.772198
2.86559	6.0864	10.8015	2.62847
4.7589	5.50628	10.6398	2.358
6.26712	5.6683	10.6588	3.61011
6.00506	5.69414	10.7407	3.37718
2.77141	4.66772	9.62573	1.03452
4.31952	7.29094	12.1509	3.67226
3.74753	6.79288	10.6268	4.50875
6.17187	6.87512	11.1698	4.98732
6.3518	3.35064	7.5069	7.89083
2.89161	8.09844	11.7671	3.46348
1.95407	7.747	11.1139	4.45624
4.71602	7.25989	11.3296	4.02688
9.10442	6.38299	10.7553	7.85929
2.8257	8.2007	11.8532	3.40226
3.99713	5.98848	9.79926	5.3368
3.85228	9.35395	13.1817	1.96522
5.82202	7.28177	11.5273	4.43881
7.26943	6.11584	10.5102	6.33687
7.02564	6.41978	10.7977	5.9301
3.84465	7.67576	11.5677	3.57831
5.28793	10.1243	14.1538	1.34707

## Sheet: SUPP_2D_euclid_distFromAwakeMac
Awake	Vol2	Vol3	BurstSupp	Recovery
10.8191	15.4019	14.4026	9.14849	7.76879
10.2809	13.5033	12.6702	8.2706	10.1956
7.31775	12.5316	13.1216	12.4272	9.29062
12.1856	14.4081	14.2692	9.60561	6.24615
11.9704	7.8869	9.1739	8.53249	10.2556
11.0436	12.2753	8.90561	8.95156	7.85984
8.58703	15.0246	12.8804	11.4035	13.8328
12.2941	12.6048	11.1286	9.76942	9.40362
10.064	12.3595	11.8283	10.6516	9.01778
13.2989	13.7326	10.8977	6.16294	11.9188
10.7802	12.588	6.87357	11.2278	9.95795
9.16168	13.5937	10.1387	13.5487	10.3536
9.54871	11.2066	11.3651	5.29253	6.18837
11.6226	12.8344	8.83468	9.94111	10.8031
13.8462	13.3233	4.31823	4.68468	15.0689
9.34723	8.89803	5.14289	5.51053	10.9352
11.7206	8.19856	5.23329	6.59465	9.26938
9.82332	4.92109	2.79598	1.88717	12.1331
9.16115	4.5298	2.05714	4.78855	14.1043
7.97416	7.34275	5.22759	6.20338	10.7298
10.5529	6.73093	5.51634	5.3991	9.15161
13.9501	8.09069	3.96338	3.79214	9.20268
9.1385	8.49559	5.32281	4.72243	9.76516
9.05084	7.37007	6.53209	3.74499	10.8153
10.4097	8.17329	5.54066	10.1213	8.12031
11.5744	5.81377	7.5306	3.62082	9.09164
12.352	8.56688	4.97179	0.745156	9.82978
12.275	7.94409	5.19469	11.1556	10.2534
9.90505	7.54553	6.95829	4.72688	9.22714
11.8648	6.63295	10.507	10.7489	11.871
9.27177	9.189	5.46485	4.83038	10.6551
11.5908	8.35371	5.33219	5.90898	9.14649
9.49709	4.99692	2.91591	1.27374	11.9405
9.19241	4.87232	2.4701	4.14233	13.7399
7.99857	6.94329	4.72198	5.52285	10.6077
10.485	6.78826	5.01318	4.76923	8.84761
13.6985	8.37846	4.07562	3.08162	9.3616
9.17853	8.56954	5.208	4.05551	9.58584
8.91682	7.43371	6.54059	3.27268	10.6127
10.5005	8.34863	5.40457	9.42337	8.13939
11.4771	5.90515	6.89658	2.91207	8.94959
12.1501	8.72164	4.65607	0.449575	9.71866
12.0958	7.90023	5.1082	10.4639	9.86126
9.88493	7.65227	6.64412	4.03883	9.15077
11.9559	6.80019	9.99194	10.0761	12.041
9.30266	9.49465	5.80991	4.32139	10.513
11.5705	8.56495	5.52372	5.39103	9.1399
9.31921	5.17559	3.16951	0.944919	11.8682
9.307	5.23576	2.91109	3.67823	13.5193
8.11348	6.71208	4.40678	5.01197	10.5964
10.5174	6.93576	4.69763	4.32086	8.69136
13.5736	8.6846	4.29485	2.52036	9.57158
9.2999	8.71933	5.23707	3.56612	9.53151
8.90221	7.5817	6.65287	3.01502	10.5356
10.6559	8.57465	5.41394	8.88751	8.24946
11.4832	6.08531	6.43632	2.36284	8.92833
12.0695	8.93101	4.52232	0.82671	9.71927
12.0341	7.9627	5.16126	9.93557	9.62449
9.95705	7.83125	6.49105	3.52135	9.18142
12.1077	7.02865	9.64312	9.56966	12.2518
8.78719	9.34696	5.76144	3.59576	9.83241
10.9946	8.27946	5.24144	4.67891	8.58526
8.61459	4.88131	3.04697	0.331508	11.2428
8.88907	5.22872	3.11724	2.9071	12.7828
7.7027	5.97845	3.63632	4.2886	10.032
9.99918	6.57607	3.9262	3.54192	8.00385
12.9019	8.54255	4.07824	2.03982	9.27847
8.89043	8.34929	4.75117	2.81602	8.92836
8.34031	7.21704	6.25056	2.28835	9.90893
10.2837	8.31028	4.90314	8.2103	7.83179
10.9343	5.7791	5.66422	1.76555	8.35958
11.4366	8.64059	3.87682	1.25195	9.16993
11.418	7.4897	4.7048	9.24048	8.88235
9.48538	7.50608	5.8137	2.81149	8.66622
11.726	6.78029	8.85784	8.8385	11.9491
10.2401	9.68888	5.9308	5.91494	11.7879
12.6101	9.05595	6.11216	6.97226	10.1591
10.6554	5.80499	3.67977	2.47224	13.0125
10.0478	5.30952	2.8374	5.28949	14.9177
8.86234	8.13149	5.92898	6.60219	11.62
11.4459	7.61529	6.22016	5.9308	9.99351
14.814	8.8858	4.84318	3.96053	10.0572
10.0238	9.37511	6.21147	5.1732	10.6465
9.93924	8.25266	7.42277	4.47543	11.692
11.2839	9.02338	6.42674	10.4279	9.00906
12.4666	6.69303	8.04758	3.89681	9.979
13.2293	9.42383	5.80354	1.50229	10.7208
13.1572	8.83709	6.08594	11.4921	11.0485
10.7968	8.41847	7.79383	5.10877	10.12
12.7379	7.48931	11.1981	11.1593	12.7183
9.89223	9.84012	6.10785	4.89368	11.1818
12.1899	9.01312	5.98977	5.94265	9.7511
9.99684	5.65291	3.57558	1.632	12.5123
9.83886	5.50974	3.07703	4.30703	14.2047
8.64466	7.3978	5.09359	5.57773	11.2107
11.1065	7.4405	5.38425	4.95948	9.36353
14.2378	9.02977	4.73471	2.92415	10.021
9.8265	9.2228	5.8246	4.16999	10.1669
9.51762	8.08631	7.18529	3.70141	11.1813
11.155	9.00829	6.01329	9.38868	8.78437
12.0882	6.56176	7.05955	2.85966	9.54725
12.7171	9.38101	5.18463	1.10892	10.3268
12.6736	8.53138	5.73369	10.4544	10.3113
10.52	8.30928	7.16125	4.08477	9.77108
12.6101	7.45985	10.3218	10.1319	12.7006
9.87531	9.68947	5.9451	5.13781	11.248
12.1967	8.90997	5.90195	6.19449	9.75227
10.0804	5.57217	3.47122	1.76567	12.5444
9.78165	5.33997	2.88501	4.5243	14.3096
8.58848	7.50641	5.23983	5.82467	11.2135
11.0881	7.37041	5.53114	5.17066	9.43659
14.2954	8.87996	4.63856	3.20176	9.91731
9.76603	9.14919	5.81279	4.40043	10.1908
9.52275	8.01498	7.13234	3.81871	11.216
11.077	8.89794	6.01024	9.65513	8.73036
12.0822	6.47786	7.28116	3.12179	9.55555
12.7532	9.27831	5.24763	1.03476	10.3242
12.7005	8.50039	5.71104	10.7169	10.4234
10.4828	8.22273	7.23286	4.33121	9.75435
12.5329	7.35083	10.4894	10.3816	12.5942
9.49878	9.23906	5.49355	5.19159	10.9592
11.841	8.47476	5.47644	6.26698	9.39263
9.81531	5.15127	3.04013	1.64491	12.2147
9.37309	4.88812	2.43476	4.51268	14.0706
8.18133	7.28111	5.08261	5.88358	10.8544
10.7096	6.95458	5.37357	5.14097	9.15857
13.9941	8.42974	4.2098	3.38988	9.48156
9.35521	8.73005	5.4461	4.42183	9.85398
9.16718	7.59791	6.72872	3.62443	10.8899
10.6544	8.45952	5.65158	9.77146	8.32468
11.7143	6.05412	7.26777	3.24761	9.20311
12.4277	8.8432	4.96646	0.670261	9.96048
12.3651	8.11282	5.3345	10.8171	10.1985
10.0889	7.79634	6.95671	4.39651	9.37807
12.1104	6.91351	10.356	10.4389	12.1568
7.36653	8.3123	4.95791	3.27804	8.4001
9.54736	7.07562	4.09672	4.3426	7.14615
7.20291	3.73191	2.34156	1.18352	9.79148
7.54014	4.52012	3.00566	2.36662	11.416
6.36697	4.61239	2.42517	3.92393	8.58835
8.57506	5.3047	2.71309	2.84546	6.57622
11.4647	7.52613	3.09009	2.72159	8.05673
7.54915	7.04959	3.37357	2.45604	7.47706
6.89875	5.93267	4.93644	0.943012	8.45758
8.97141	7.13215	3.50246	7.89621	6.48874
9.49536	4.58738	4.92734	2.26274	6.9157
9.98615	7.42734	2.42621	2.06686	7.73229
9.96611	6.10133	3.35678	8.8404	7.52975
8.09117	6.26327	4.37809	2.67327	7.24594
10.3995	5.64481	7.70355	8.28752	10.7015
7.73083	8.88564	5.56387	2.7257	8.54434
9.83688	7.60356	4.65777	3.80621	7.47106
7.30315	4.29425	2.9454	1.1986	10.0182
7.98577	5.12807	3.5392	1.85271	11.4428
6.82715	4.64451	2.28882	3.39007	8.89472
8.92974	5.80975	2.57921	2.39872	6.71198
11.6193	8.10439	3.6874	2.16369	8.57473
8.00079	7.53123	3.82029	1.89726	7.74168
7.2171	6.42762	5.41913	0.99835	8.68634
9.43979	7.66939	3.92139	7.3721	6.94285
9.81485	5.13053	4.52109	1.68991	7.22602
10.2019	7.95052	2.68519	2.29833	8.05947
10.2048	6.51508	3.82993	8.33979	7.5403
8.4909	6.77765	4.54371	2.08216	7.61131
10.8554	6.20056	7.53187	7.82902	11.2028
9.40667	8.86369	5.10565	5.68976	11.0405
11.7913	8.20154	5.25626	6.77421	9.3401
9.93916	4.95086	2.82643	2.06236	12.2182
9.19475	4.4884	2.01108	4.96453	14.2267
8.01073	7.47539	5.38207	6.3826	10.7993
10.6096	6.7611	5.67011	5.57286	9.26311
14.0479	8.05806	3.98769	3.96766	9.20364
9.16993	8.51914	5.39737	4.90062	9.84855
9.12435	7.39763	6.57473	3.89605	10.9033
10.4273	8.17099	5.61957	10.3013	8.15802
11.6375	5.83716	7.70444	3.79988	9.16697
12.4391	8.56955	5.09074	0.911092	9.89729
12.357	7.99738	5.26303	11.3354	10.3829
9.95068	7.56189	7.07384	4.90664	9.28691
11.8813	6.635	10.6604	10.9272	11.8671
9.12207	8.63624	4.88119	5.54432	10.7581
11.5051	7.9425	4.98476	6.63336	9.05386
9.66127	4.67593	2.55058	1.8943	11.9318
8.91845	4.26837	1.79687	4.79169	13.9523
7.73311	7.20938	5.14441	6.23634	10.5132
10.3256	6.48619	5.43102	5.38765	8.9832
13.7633	7.82892	3.71525	3.90846	8.94607
8.8946	8.24762	5.11082	4.74418	9.56205
8.83789	7.12402	6.29469	3.65417	10.6172
10.1592	7.91572	5.33297	10.1754	7.87995
11.3523	5.56551	7.51815	3.70809	8.88043
12.1529	8.31075	4.81535	0.72824	9.61139
12.0704	7.71415	4.97691	11.1991	10.1138
9.66979	7.29429	6.7961	4.7722	9.00224
11.6138	6.37652	10.4192	10.7688	11.6131
9.57112	9.6343	5.92233	4.606	10.8278
11.8559	8.75724	5.72347	5.667	9.42047
9.63992	5.38104	3.3328	1.27338	12.1679
9.54394	5.33508	2.94783	3.98777	13.846
8.3497	7.03905	4.73801	5.29412	10.8789
10.7858	7.15725	5.02886	4.63494	9.00833
13.8856	8.82367	4.47901	2.72008	9.76493
9.53402	8.94089	5.50318	3.86444	9.826
9.18513	7.80343	6.88917	3.34265	10.8363
10.8757	8.75934	5.68686	9.14213	8.48775
11.7605	6.29111	6.74448	2.60769	9.21326
12.3713	9.12441	4.83257	0.887051	9.99781
12.3312	8.21932	5.41882	10.1985	9.95249
10.211	8.03894	6.80663	3.801	9.44991
12.3296	7.21119	9.97286	9.85191	12.4456
9.62933	9.6043	5.87973	4.7824	10.9333
11.9288	8.75994	5.73347	5.84415	9.48937
9.75418	5.39524	3.32503	1.4094	12.2552
9.57723	5.28614	2.87304	4.15856	13.9712
8.38299	7.16548	4.88187	5.47081	10.9492
10.8435	7.18066	5.17303	4.80382	9.11709
13.9869	8.79375	4.48091	2.89259	9.76786
9.56522	8.96332	5.56179	4.03854	9.90815
9.25626	7.82658	6.92341	3.47224	10.9247
10.8962	8.75714	5.751	9.31935	8.52249
11.8259	6.3045	6.91597	2.7848	9.28625
12.4608	9.12765	4.93428	0.858976	10.0647
12.4155	8.26832	5.47061	10.3759	10.081
10.2571	8.05225	6.91404	3.9778	9.50819
12.351	7.20863	10.1258	10.0287	12.4479
8.26859	8.9597	5.44152	3.40715	9.30816
10.4667	7.83335	4.80769	4.49998	8.06026
8.09656	4.44454	2.72632	0.307117	10.7131
8.39478	4.93715	3.00189	2.62625	12.2799
7.21212	5.47308	3.16825	4.09493	9.50546
9.47953	6.10531	3.4595	3.22551	7.48084
12.3763	8.16016	3.68597	2.19895	8.82741
8.39872	7.87118	4.24433	2.59276	8.39888
7.81444	6.74291	5.76556	1.77645	9.37914
9.80254	7.87284	4.38949	8.06163	7.33887
10.4095	5.33225	5.35706	1.8277	7.83289
10.907	8.19175	3.34713	1.44192	8.64548
10.8881	6.98159	4.20676	9.06448	8.383
8.97595	7.046	5.28802	2.66663	8.14773
11.2405	6.35428	8.42275	8.60825	11.491
8.26264	9.16963	5.71641	2.99812	9.15572
10.4081	7.97759	4.97797	4.09089	8.02468
7.91928	4.61301	3.01862	0.673982	10.6119
8.45658	5.23319	3.38465	2.22882	12.0605
7.28409	5.26285	2.89569	3.68642	9.45807
9.46784	6.21697	3.1847	2.8403	7.3239
12.2298	8.37614	3.90963	1.89655	8.96296
8.46601	7.96567	4.28889	2.18541	8.32178
7.77383	6.84697	5.85287	1.60121	9.27894
9.88839	8.02849	4.41266	7.65223	7.40565
10.3723	5.48285	4.971	1.48528	7.78661
10.7988	8.33152	3.25822	1.83768	8.61228
10.7949	7.01228	4.27394	8.65582	8.15756
8.99933	7.17193	5.14866	2.2584	8.1424
11.3166	6.52788	8.11212	8.20503	11.613
8.6761	9.5552	6.06382	2.98158	9.52126
10.8101	8.3848	5.37695	4.06473	8.43302
8.27188	5.01231	3.35148	0.740481	11
8.8741	5.56388	3.60198	2.31175	12.3812
7.7012	5.59837	3.19195	3.6744	9.86331
9.88023	6.62999	3.47624	2.95743	7.68861
12.5968	8.75881	4.28653	1.57145	9.37226
8.88338	8.38117	4.7065	2.2061	8.71916
8.18118	7.26119	6.26874	1.98036	9.6679
10.3048	8.43285	4.82976	7.59939	7.82299
10.7797	5.88771	5.06972	1.21855	8.19266
11.1839	8.73981	3.65783	1.85424	9.02093
11.1858	7.42938	4.69091	8.62703	8.47676
9.41582	7.58278	5.52511	2.19809	8.55598
11.7337	6.92655	8.3452	8.2254	12.0252
9.76446	9.8152	6.09735	4.6701	11.0055
12.0464	8.94822	5.91571	5.72095	9.61192
9.81231	5.57393	3.52065	1.43578	12.3539
9.73863	5.50682	3.10322	4.0822	14.0099
8.54438	7.20273	4.88481	5.35475	11.07
10.9791	7.35133	5.1751	4.73509	9.18426
14.0653	9.00457	4.66953	2.71923	9.95599
9.72863	9.13491	5.69663	3.94494	10.0139
9.37609	7.99749	7.08386	3.50545	11.0219
11.0695	8.94921	5.87946	9.17355	8.68246
11.9526	6.48393	6.83446	2.64169	9.40377
12.5565	9.31552	5.01314	1.06487	10.1897
12.5182	8.41365	5.61302	10.237	10.1139
10.4055	8.23182	6.98366	3.86158	9.64325
12.5235	7.4009	10.1053	9.90971	12.6366

## Sheet: SUPP_2D_euclid_distFromAnaesMac
Awake	Vol2	Vol3	BurstSupp	Recovery
10.4019	14.9145	13.7925	8.40608	7.45594
10.019	13.0129	12.066	7.52677	9.77347
6.89494	11.9158	12.4459	11.7011	9.07221
11.7517	13.7796	13.5806	8.87075	6.27753
11.479	7.27323	8.47267	7.78884	9.92665
10.6969	11.7281	8.20781	8.21853	7.39484
8.5353	14.5111	12.2356	10.6603	13.3829
11.8581	12.1352	10.512	9.0312	9.01056
9.6279	11.8397	11.2713	9.94451	8.69982
12.915	13.2387	10.2863	5.49212	11.4345
10.5014	12.0048	6.13411	10.4865	9.52377
8.96234	13.1184	9.47835	12.8268	9.96624
9.33763	10.7133	10.7472	4.67166	5.76484
11.2329	12.3208	8.24072	9.19969	10.3789
13.5276	12.7703	3.75696	3.9983	14.7227
16.9142	21.6685	21.0444	15.6821	13.6198
15.7705	19.805	19.3053	14.7125	16.3267
13.5557	19.1911	19.8592	19.1003	14.6518
18.3076	21.0867	21.0089	16.2342	10.8435
18.2981	14.5638	15.9067	15.0259	16.0308
16.8581	18.77	15.6411	15.5957	14.1995
13.2165	21.3875	19.5883	17.8903	19.9821
18.4211	18.8476	17.7947	16.3659	15.459
16.2474	18.772	18.3543	17.3775	14.8117
19.1962	20.0429	17.555	11.8677	18.2238
16.317	19.1753	13.4766	17.7712	16.1378
14.4473	19.8409	16.8676	20.2378	16.353
14.8578	17.5532	18.0328	10.7724	12.482
17.5899	19.222	15.4709	16.4903	16.9237
19.4394	19.8251	10.9623	10.6546	20.7552
20.0119	24.8028	24.4706	19.4082	16.6814
18.5937	22.9817	22.7334	18.4495	19.4551
16.7986	22.6442	23.4344	22.788	17.4562
21.3961	24.5534	24.6103	19.9382	13.5672
21.509	18.0614	19.54	18.7572	18.984
19.8101	22.0873	19.2683	19.2936	17.4806
15.7759	24.589	23.0989	21.6259	23.0623
21.5107	21.9992	21.2617	20.0795	18.5661
19.4056	22.0322	21.6981	21.0217	17.8087
22.1438	23.2225	21.0144	15.6094	21.4216
19.1458	22.5614	17.1842	21.498	19.296
17.2262	22.9828	20.4232	23.9165	19.4114
17.6305	20.7853	21.5002	14.5096	15.7781
20.6058	22.4609	18.925	20.2146	20.0352
22.2179	23.1389	14.4699	14.4038	23.5584
6.94488	10.94	9.37778	4.59629	5.03292
7.52896	9.06238	7.67732	4.09383	6.33351
3.84584	7.4956	7.94602	7.40181	6.97107
8.12778	9.32334	9.09353	4.76102	6.29971
7.56779	2.93019	4.02724	4.16621	7.03517
7.63119	7.55152	3.75002	4.09705	3.95379
7.55069	10.4296	7.75407	6.79946	9.61878
8.21891	8.31113	6.09911	5.00207	5.81926
6.11686	7.78209	7.06227	5.51828	6.02311
9.51064	9.2672	5.89109	4.60407	7.56057
7.86023	7.68445	2.44081	6.5121	6.03256
6.99667	9.23695	4.98195	8.47986	6.71768
7.24513	6.82108	6.32873	4.7529	3.0608
7.88046	8.27933	3.95132	5.28349	6.88367
10.4565	8.55292	1.49208	3.69891	11.4536
11.2124	15.8766	15.0621	10.0671	8.04763
10.4697	13.9876	13.324	9.20644	10.5992
7.74614	13.2037	13.8905	13.2949	9.43021
12.5954	15.0965	15.0596	10.4975	6.10541
12.4614	8.57254	9.99485	9.46006	10.5333
11.3402	12.8452	9.72094	9.8392	8.33885
8.51772	15.538	13.5978	12.3264	14.2587
12.7061	13.0626	11.8055	10.6713	9.7732
10.4875	12.8893	12.4141	11.481	9.29054
13.6354	14.221	11.5673	7.10756	12.3999
10.9877	13.2103	7.78192	12.1401	10.3794
9.27759	14.0563	10.8875	14.406	10.709
9.67647	11.7034	12.0435	6.21351	6.63271
11.9742	13.354	9.48652	10.8546	11.2059
14.0918	13.8986	4.97162	5.63657	15.3477
6.05267	9.84983	8.21546	4.11716	4.62976
6.94398	7.98781	6.51606	3.8888	5.46539
3.31795	6.33328	6.83368	6.49334	6.54027
7.15727	8.16431	8.00675	4.06424	6.55047
6.51694	1.79891	3.038	3.84253	6.33495
6.85196	6.42804	2.7492	3.43186	3.22474
7.43419	9.31679	6.60241	6.17939	8.59042
7.24234	7.27797	4.93704	4.35092	5.06451
5.23008	6.68771	5.93331	4.52488	5.44828
8.58684	8.18588	4.73029	5.27751	6.52101
7.21343	6.53117	2.36912	5.83515	5.15601
6.60876	8.17958	3.84378	7.52522	5.90487
6.80294	5.78564	5.16645	5.61446	2.84997
7.00073	7.18592	2.82398	4.69263	5.9799
9.61753	7.41666	2.24159	4.61223	10.5459
12.2907	16.9078	15.9313	10.4566	9.17477
11.6289	15.0116	14.1997	9.52384	11.6714
8.80087	14.059	14.6164	13.8296	10.6003
13.6656	15.9322	15.7495	10.9743	7.29213
13.4801	9.41404	10.6369	9.81563	11.6639
12.4641	13.8023	10.374	10.3305	9.36266
9.70701	16.5414	14.3975	12.6903	15.3204
13.7751	14.1039	12.6556	11.1171	10.8626
11.5483	13.8793	13.3571	12.1037	10.4217
14.7437	15.2422	12.4258	7.02849	13.4254
12.1421	14.1188	8.22064	12.5457	11.4413
10.4522	15.095	11.6461	14.964	11.8063
10.8492	12.7176	12.8919	6.02832	7.67591
13.0743	14.3521	10.3649	11.2601	12.279
15.2362	14.8511	5.84897	5.64642	16.4809
10.4115	14.9615	13.9116	8.65309	7.41432
9.95692	13.0612	12.181	7.78684	9.78531
6.90521	12.0385	12.6126	11.9176	8.99118
11.7702	13.9111	13.7582	9.10034	6.10059
11.5275	7.39352	8.66177	8.04232	9.89412
10.673	11.8079	8.39363	8.44517	7.42733
8.38962	14.5723	12.3785	10.9106	13.41
11.8777	12.1722	10.635	9.2671	9.00767
9.64672	11.9039	11.3569	10.1394	8.66155
12.9093	13.2889	10.4058	5.79156	11.4791
10.4468	12.1065	6.37317	10.7296	9.54155
8.87341	13.1586	9.63265	13.0379	9.96108
9.25377	10.7625	10.8712	4.97101	5.77423
11.2294	12.3816	8.34833	9.44332	10.3921
13.4919	12.8538	3.84049	4.29655	14.6998
9.89317	14.2642	12.9318	7.29061	7.15808
9.77078	12.3642	11.2208	6.40361	9.2615
6.41821	11.0499	11.4673	10.6233	8.90436
11.2055	12.8861	12.5759	7.77517	6.53952
10.8359	6.43553	7.45154	6.66867	9.56997
10.3041	10.986	7.1946	7.12779	6.83467
8.63272	13.8175	11.3155	9.54167	12.8016
11.3079	11.5263	9.64947	7.9272	8.55572
9.09319	11.1455	10.5137	8.90822	8.37487
12.4461	12.5833	9.43437	4.49388	10.804
10.2214	11.1976	5.02858	9.37408	8.99334
8.82616	12.495	8.53641	11.7572	9.51174
9.17821	10.0712	9.88132	3.78087	5.31185
10.7644	11.635	7.43313	8.0871	9.85862
13.1626	12.0141	3.1073	2.98546	14.3072

## Sheet: SUPP_3Dprojections
Row	PC1	PC2	PC3
Awake_Sub#1	7.3145	7.40922	-0.0150236
Awake_Sub#2	9.36456	8.8076	1.29801
Awake_Sub#3	10.0247	5.18309	1.87257
Awake_Sub#4	6.0485	7.99134	-0.111521
Awake_Sub#5	5.59816	6.8852	-0.0165697
Awake_Sub#6	7.9064	8.47002	1.56917
Awake_Sub#7	12.4944	8.79064	4.08112
Awake_Sub#8	5.93849	8.02355	-0.678372
Awake_Sub#9	7.72868	6.69219	0.871129
Awake_Sub#10	5.80087	9.49177	-1.58896
Awake_Sub#11	8.85995	9.03154	1.42324
Awake_Sub#12	10.6894	8.41917	2.86621
Awake_Sub#13	10.3518	8.65291	3.82998
Awake_Sub#14	6.9934	8.30353	-0.461655
Awake_Sub#15	6.31715	10.8531	1.07661
Vol2_Sub#1	2.714	8.75191	-1.58348
Vol2_Sub#2	4.2965	7.69672	0.433989
Vol2_Sub#3	3.92247	4.3173	0.738664
Vol2_Sub#4	2.0114	4.4291	-0.383469
Vol2_Sub#5	8.3849	3.02791	1.37138
Vol2_Sub#6	4.7683	5.91785	1.53653
Vol2_Sub#7	2.69471	7.9415	-0.880972
Vol2_Sub#8	5.29883	7.62096	0.0458818
Vol2_Sub#9	4.96677	6.5328	1.148
Vol2_Sub#10	4.05955	7.74424	0.104525
Vol2_Sub#11	4.14441	5.19999	1.20958
Vol2_Sub#12	4.40142	8.04994	1.30763
Vol2_Sub#13	6.23358	6.45734	2.15543
Vol2_Sub#14	4.61322	6.88387	1.56323
Vol2_Sub#15	3.75893	6.22519	1.65014
Vol3_Sub#1	2.18096	5.03135	0.781113
Vol3_Sub#2	3.88465	4.68038	1.36678
Vol3_Sub#3	2.95447	2.42511	1.32327
Vol3_Sub#4	1.75973	1.96458	0.421136
Vol3_Sub#5	6.82065	1.13064	3.2224
Vol3_Sub#6	7.09182	1.23733	3.1108
Vol3_Sub#7	3.37141	3.51877	0.0890253
Vol3_Sub#8	5.26189	3.89698	2.10413
Vol3_Sub#9	5.08285	5.51836	-0.610786
Vol3_Sub#10	5.51885	3.9579	1.6687
Vol3_Sub#11	9.26075	-0.439384	3.97366
Vol3_Sub#12	5.97487	2.50928	2.98777
Vol3_Sub#13	5.02558	3.92969	1.798
Vol3_Sub#14	7.58896	3.67395	0.93209
Vol3_Sub#15	11.9373	2.432	4.23635
BurstSupp_Sub#1	7.11949	-1.27866	4.08472
BurstSupp_Sub#2	8.144	-1.65915	3.9583
BurstSupp_Sub#3	3.62083	-0.222492	2.3843
BurstSupp_Sub#4	6.50477	-0.550158	2.72034
BurstSupp_Sub#5	7.79685	-1.4244	4.60085
BurstSupp_Sub#6	7.13224	-0.325004	2.61977
BurstSupp_Sub#7	4.98911	-2.04476	3.94618
BurstSupp_Sub#8	6.39516	-0.875767	1.7566
BurstSupp_Sub#9	5.34116	0.928978	1.99942
BurstSupp_Sub#10	11.3875	-3.14701	6.78183
BurstSupp_Sub#11	5.04859	-1.55917	3.34768
BurstSupp_Sub#12	2.47694	0.00477454	0.935385
BurstSupp_Sub#13	12.5005	-3.02829	6.37277
BurstSupp_Sub#14	6.30876	-1.29783	4.10108
BurstSupp_Sub#15	12.323	-1.96333	5.17439
Recovery_Sub#1	10.5034	6.44589	2.46206
Recovery_Sub#2	7.75622	6.95768	0.501846
Recovery_Sub#3	10.4206	8.38267	2.56222
Recovery_Sub#4	14.0044	6.86972	3.84504
Recovery_Sub#5	8.65343	8.11172	1.30696
Recovery_Sub#6	9.29757	5.06577	2.43925
Recovery_Sub#7	4.52175	8.67915	1.36136
Recovery_Sub#8	8.64223	6.81349	2.31258
Recovery_Sub#9	9.61252	7.32136	1.29422
Recovery_Sub#10	5.71653	6.98654	-1.3947
Recovery_Sub#11	7.83187	6.65473	1.72629
Recovery_Sub#12	7.97798	7.50289	2.31095
Recovery_Sub#13	10.9137	4.4839	3.92281
Recovery_Sub#14	7.25616	7.30294	0.656626
Recovery_Sub#15	5.04902	11.3075	-1.12378
Macaque_Sub#1	15.9927	0.94852	6.07646
Macaque_Sub#2	1.73815	-0.0924452	-2.29401
Macaque_Sub#3	2.36418	-0.43043	-1.56746
Macaque_Sub#4	2.83155	-0.742017	-0.333959
Macaque_Sub#5	3.59767	-0.553191	-0.0200943
Macaque_Sub#6	1.22225	-0.821449	-0.459361
Macaque_Sub#7	2.23	-1.0763	-0.439772
Macaque_Sub#8	1.99487	-0.910838	-2.26916
Macaque_Sub#9	1.99302	-0.458982	-2.9927
Macaque_Sub#10	4.44925	0.62275	0.513522
Macaque_Sub#11	4.77294	0.108106	0.195868
Macaque_Sub#12	1.56681	-0.0372271	-0.415077
Macaque_Sub#13	1.76716	0.167727	-0.190368
Macaque_Sub#14	2.53072	-0.880645	-1.85404
Macaque_Sub#15	2.35673	-0.845749	-2.54135
Macaque_Sub#16	3.9128	-0.127228	0.404628
Macaque_Sub#17	4.29228	-0.280869	-0.482906
Macaque_Sub#18	4.19711	-0.687486	-0.826053
Macaque_Sub#19	2.45452	-1.05986	-1.00144
MacaqueTVB_Sub#1	15.2836	0.723912	-2.57327
MacaqueTVB_Sub#2	22.7108	0.406081	-2.83067
MacaqueTVB_Sub#3	26.3601	1.26589	-0.86437
MacaqueTVB_Sub#4	10.8372	1.42406	-9.88082
MacaqueTVB_Sub#5	16.8105	1.44739	-7.78013
MacaqueTVB_Sub#6	9.76599	1.87523	4.1994
MacaqueTVB_Sub#7	17.4348	0.434868	-5.99488
MacaqueTVB_Sub#8	15.4805	0.95043	-8.48904
MacaqueTVB_Sub#9	14.2295	0.334079	-1.57309
