# Supplementary material for: General anaesthesia decreases the uniqueness of brain functional connectivity across individuals and species
Source: Nat Hum Behav. 2025 Mar 24;9(5):987–1004. doi: 10.1038/s41562-025-02121-9 (PMC12106074; doi:10.1038/s41562-025-02121-9)
Supplement: Supplementary file 12 — Individual data points, matrices and brain maps. [file 41562_2025_2121_MOESM12_ESM.xlsx]

## Sheet: IdentifiabMat_Awake_to_Recovery
0.695397	0.46956	0.510321	0.399646	0.39788	0.475822	0.431695	0.503675	0.42961	0.558266	0.459565	0.417397	0.403256	0.436061	0.543395
0.443425	0.569421	0.3889	0.483225	0.432653	0.393051	0.435111	0.511208	0.405226	0.46008	0.505901	0.402133	0.430207	0.451243	0.49217
0.356867	0.325054	0.512482	0.291727	0.298151	0.369905	0.369191	0.326888	0.45081	0.346394	0.299574	0.340666	0.28087	0.348107	0.409398
0.386205	0.340894	0.399571	0.452822	0.360109	0.422724	0.376115	0.344339	0.449867	0.397018	0.328499	0.325639	0.300223	0.35761	0.399616
0.388178	0.346937	0.386996	0.390466	0.598636	0.410996	0.403234	0.380192	0.41792	0.359293	0.315048	0.337885	0.308541	0.373781	0.431982
0.454832	0.41249	0.430602	0.473958	0.403471	0.627495	0.477003	0.501063	0.423783	0.432585	0.469063	0.370233	0.396336	0.408584	0.48605
0.347394	0.348017	0.406559	0.506013	0.339165	0.423741	0.519824	0.456386	0.451777	0.347329	0.378116	0.308245	0.311251	0.390528	0.444728
0.460079	0.445649	0.473451	0.392738	0.416858	0.461501	0.475136	0.618213	0.466769	0.446252	0.427997	0.387972	0.390117	0.42321	0.52497
0.34016	0.308451	0.357128	0.270294	0.354005	0.363643	0.333019	0.315973	0.614208	0.367063	0.31448	0.281317	0.304937	0.395738	0.383567
0.514411	0.463188	0.484103	0.348985	0.382821	0.470387	0.457795	0.425946	0.388649	0.719213	0.457187	0.388599	0.363504	0.48755	0.527002
0.462105	0.448049	0.434688	0.475361	0.338164	0.425227	0.423971	0.512424	0.42302	0.440229	0.665985	0.377026	0.401615	0.397933	0.522705
0.333764	0.314014	0.354854	0.465944	0.297287	0.34251	0.34828	0.426657	0.3948	0.340501	0.383814	0.487604	0.360057	0.302373	0.39236
0.491186	0.409279	0.462514	0.460711	0.388767	0.421039	0.417476	0.517498	0.395088	0.452272	0.490922	0.390894	0.609854	0.420265	0.450391
0.413342	0.411037	0.461343	0.405849	0.369537	0.398247	0.409578	0.427177	0.489153	0.42947	0.389729	0.340015	0.340597	0.575318	0.424758
0.45135	0.439989	0.445416	0.45013	0.424636	0.410367	0.480663	0.491163	0.486639	0.422817	0.479543	0.407981	0.411383	0.435388	0.722795

## Sheet: IdentifiabMat_Awake_to_Vol2
0.666439	0.505948	0.377072	0.381815	0.443185	0.40701	0.381853	0.483862	0.362078	0.439335	0.474206	0.308881	0.493618	0.418979	0.470292
0.48011	0.52921	0.29016	0.297657	0.321325	0.350562	0.339365	0.391052	0.301211	0.361359	0.405994	0.270622	0.343347	0.330369	0.396316
0.464876	0.490068	0.535205	0.372322	0.402038	0.450455	0.434654	0.4978	0.365845	0.444875	0.456783	0.419315	0.455733	0.413027	0.42566
0.539063	0.49193	0.397194	0.433977	0.368762	0.481961	0.479519	0.506834	0.409339	0.491844	0.465578	0.350224	0.444723	0.47852	0.398093
0.497952	0.498653	0.404902	0.367826	0.467708	0.481326	0.476245	0.488288	0.37561	0.461619	0.409917	0.413415	0.468128	0.448535	0.382545
0.497824	0.505703	0.373805	0.354242	0.362854	0.557698	0.419749	0.427199	0.359134	0.474997	0.456593	0.332217	0.444305	0.383046	0.387881
0.428951	0.422249	0.311687	0.293332	0.345637	0.392577	0.445933	0.412318	0.319973	0.412148	0.413639	0.306139	0.366514	0.366079	0.36196
0.585463	0.55451	0.445944	0.427948	0.459377	0.51616	0.513535	0.620498	0.419806	0.501947	0.488094	0.395877	0.492263	0.46409	0.473697
0.368783	0.392862	0.317664	0.277393	0.344782	0.346539	0.376085	0.367381	0.527783	0.411217	0.364906	0.36769	0.386497	0.338382	0.349681
0.521302	0.460102	0.337247	0.338484	0.337852	0.38284	0.374997	0.375424	0.379143	0.531195	0.417064	0.32747	0.443803	0.396847	0.411477
0.502493	0.477653	0.325199	0.339705	0.334242	0.399039	0.377018	0.433265	0.324451	0.431668	0.52077	0.289673	0.412978	0.378945	0.420651
0.415819	0.438717	0.277312	0.305866	0.303469	0.327631	0.354921	0.394788	0.300393	0.390796	0.432263	0.42422	0.397917	0.318331	0.36667
0.448488	0.417207	0.239806	0.260546	0.302484	0.310821	0.290102	0.367243	0.335568	0.366107	0.406684	0.289177	0.443842	0.326879	0.363616
0.535889	0.506756	0.455385	0.382182	0.380929	0.453216	0.444939	0.499234	0.431847	0.492396	0.481588	0.382492	0.472478	0.546185	0.431575
0.524674	0.522236	0.375623	0.363006	0.353111	0.435463	0.433114	0.471082	0.400912	0.50419	0.498289	0.392528	0.438353	0.403629	0.518423

## Sheet: Idiff_consc_vs_Vol2
Idiff_Awake_to_Vol2	Idiff_Awake_to_Recovery
0.241572	0.235673
0.180678	0.124097
0.0999584	0.168653
-0.0162794	0.0822202
0.0266393	0.223533
0.144873	0.188919
0.0778465	0.129878
0.139162	0.175878
0.169936	0.279225
0.138049	0.279204
0.1317	0.23152
0.0652988	0.126374
0.106361	0.169261
0.092549	0.167473
0.0815506	0.277261

## Sheet: SelfSelf_consc_vs_Vol2
SelfSelf_Awake_to_Vol2	SelfSelf_Awake_to_Recovery
0.666439	0.695397
0.52921	0.569421
0.535205	0.512482
0.433977	0.452822
0.467708	0.598636
0.557698	0.627495
0.445933	0.519824
0.620498	0.618213
0.527783	0.614208
0.531195	0.719213
0.52077	0.665985
0.42422	0.487604
0.443842	0.609854
0.546185	0.575318
0.518423	0.722795

## Sheet: ICC_Delta_Map_Vol2
0.0736383
0.132675
0.113366
0.00436292
0.216138
-0.110167
0.127232
0.110179
0.283019
0.0342495
0.197546
0.0203509
0.0183175
0.124411
0.114953
0.0642891
0.146881
0.139119
0.0637987
0.0523084
0.0894684
0.136688
0.0880569
0.0154252
0.135077
0.0316549
0.148158
0.184132
0.0729191
0.0707652
0.228797
0.116407
0.192322
0.0708686
0.146369
0.154583
0.125665
0.0730622
0.0872584
0.0876471
0.198052
0.305289
0.226893
0.180504
0.143609
0.27916
0.260464
0.338592
0.146113
0.155183
0.33303
0.332258
0.131852
0.15785
0.165588
0.166741
0.123908
0.168408
0.199579
0.164709
0.222343
0.114582
0.201197
0.227584
0.360973
0.182866
0.174138
0.235438
0.266124
0.354497
0.298274
0.176649
0.213288
0.309119
0.142365
0.222099
0.270535
0.147287
0.216973
0.18743
0.0928775
0.197572
0.267879
0.10518
0.292942
0.185086
0.248602
0.247662
0.248609
0.348354
0.244409
0.269948
0.140378
0.169629
0.203488
0.135475
0.130721
0.0899961
0.168105
0.0938256
0.164867
0.0803218
0.175308
0.0301355
0.252567
0.224489
-0.10119
0.255859
0.108575
-0.0262175
0.213206
0.195016
0.0414825
0.0545919
0.285476
0.155657
0.148949
0.130014
-0.0243452
0.119004
0.126049
0.0752499
0.130876
0.0483312
0.0350065
0.154506
0.0225232
0.16
-0.0234666
0.0334943
0.0952816
0.0457087
0.090374
0.162314
0.214256
0.247514
0.0767048
0.249997
0.161495
0.21075
0.12676
0.172695
0.164862
0.0338865
-0.0322168
0.208902
0.249833
0.236684
0.230424
0.243293
0.172034
0.052893
0.170387
0.287963
0.204219
0.267645
0.188652
0.282028
0.142301
0.189707
0.220505
0.218276
0.168547
0.243192
0.281892
0.239681
0.17278
0.209542
0.158384
0.165527
0.165409
0.156015
0.167615
0.178301
-0.0211089
0.1553
0.21538
0.225187
0.204594
0.291359
0.116374
0.283818
0.104079
0.153477
0.235299
0.115623
0.145387
0.15746
0.179831
0.163689
0.234162
0.283084
0.102298
0.17163
0.178948
0.142715
0.221214
0.199633
0.183851
0.168914

## Sheet: Evolutionary_Expansion
10.7458
7.36469
9.86907
9.75383
3.49873
8.97768
2.72563
9.25211
4.82589
11.7405
12.3832
30.4963
9.64072
8.08176
9.99902
9.1816
12.1742
9.21342
12.1621
9.8024
10.3811
12.125
10.7591
12.8972
13.1592
13.0748
7.83383
24.0961
7.47297
5.81681
15.9569
33.1723
8.7466
5.55902
8.23484
8.13474
8.7184
9.7149
13.0754
7.63398
26.3878
22.7425
12.2972
19.0977
9.61802
26.1438
9.09007
9.24595
11.5989
11.1658
8.68909
14.4906
21.6438
15.7331
17.1544
13.5864
9.06445
13.6001
8.31945
7.60524
29.2066
15.3626
7.62146
28.8018
18.8301
14.9682
15.1765
13.14
21.9161
18.7494
37.5148
14.8041
4.831
14.947
20.9394
8.29872
25.9386
13.4172
24.2394
53.0746
38.1221
72.1457
9.60435
6.73141
9.9617
12.3251
11.0454
8.96723
12.9672
10.2729
14.2206
26.7383
20.1933
11.6097
19.3103
33.9178
49.933
33.9896
31.1763
5.25885
17.0349
4.31484
9.27798
5.01245
11.3129
2.95838
4.45827
6.91695
8.50965
17.0209
16.4721
6.33162
25.1396
8.67865
11.8309
7.21891
8.99151
11.8373
7.4133
6.45559
9.5678
13.9528
9.30114
6.72487
12.0713
11.3626
12.1376
11.8685
12.5617
8.36865
28.2684
5.52284
6.77101
12.3874
27.5976
20.8559
7.3075
5.84394
8.05491
7.40465
7.45837
11.2197
6.95577
11.0569
23.76
30.2358
8.07163
18.3586
28.5449
10.5788
21.1157
9.51775
10.8965
13.2265
12.6989
13.2928
13.3074
20.5238
20.9114
17.6104
14.881
10.6676
19.9955
6.15924
30.7213
24.2769
13.9014
58.9278
13.7075
20.5863
14.8138
8.35803
13.1668
8.13127
15.5971
26.5895
34.061
17.5514
5.45167
13.1177
23.7422
55.865
61.0617
44.9061
14.7392
37.9422
11.3988
46.4445
21.7656
6.31755
7.00985
11.4407
6.34953
15.7449
14.9769
15.8278
23.0122
27.5553
37.1336
21.8515

## Sheet: Archetypal_Axis
-0.981879
-1.26014
-0.5325
-1.48481
-1.14721
-1.09088
-1.63514
-0.786255
-1.14978
-1.52147
-0.648294
-1.40257
-1.48011
-1.05627
-0.0462641
-0.659287
-0.716851
-0.625924
-0.636368
-1.10954
-0.853742
-0.638653
-1.07479
-1.5544
-1.00399
-1.43181
-1.29196
-0.95713
-1.40176
-1.54906
0.240892
0.643582
-0.556821
-0.239018
-0.665837
-0.222826
-0.802183
-0.532755
-0.527375
-0.881228
-0.0636276
0.393106
0.405076
-0.178354
0.194076
0.948795
0.415007
0.535695
-0.000591432
0.371706
1.20447
0.392544
-0.443618
-0.387127
0.757186
0.678311
0.329715
0.571421
0.466398
0.228299
1.08882
0.27791
0.172872
1.53344
1.09585
1.46249
1.34793
1.23455
0.7184
0.868736
-0.415129
-0.212103
-0.23862
1.10627
1.54949
1.13174
0.931697
0.2466
0.207902
0.191908
1.32744
0.964658
1.1281
1.18814
1.16777
1.15817
0.86851
1.39806
1.31649
0.776402
1.42192
1.41228
1.55923
1.32014
0.91082
-0.283737
0.548958
1.02872
0.0611835
-0.170715
0.189536
-0.410134
-1.07783
-1.42837
-0.841785
-1.55913
-1.07059
-1.12923
-1.60216
-1.19964
-0.574857
-1.37791
-1.34372
-1.20209
-0.725694
-0.60106
-0.231238
-0.590742
-0.655228
-0.302271
-0.748636
-1.18683
-0.115538
-1.11868
-1.21816
-0.805963
-1.65744
-1.02222
-1.44629
-1.33366
-0.922063
-1.242
-1.47278
-1.60998
0.119164
-0.224513
-0.454131
0.0253424
-0.56033
-0.766206
-0.223887
-0.664092
-0.4065
-0.731569
-0.274859
0.541105
0.445306
0.271142
0.229064
0.0142728
0.142602
0.173805
0.442986
0.665355
0.306705
0.274798
-0.499453
-0.089351
0.763693
0.936946
1.14677
0.462886
0.811511
0.187343
0.979821
0.567477
0.186503
1.48268
1.04167
1.20841
1.19082
1.09407
0.739668
1.20439
1.33619
1.20278
-0.328859
-0.196459
-0.262409
1.08283
1.20921
0.334475
1.31347
0.984602
1.26148
1.63826
0.594319
0.997501
0.0160547
1.1485
1.0626
1.37072
0.084714
1.44656
1.4715
1.39487
1.34719
-0.0217895
0.46722
0.0688772

## Sheet: InterSubject_Variability
0.569472
0.563318
0.588493
0.556531
0.586879
0.554572
0.544441
0.636078
0.564696
0.54967
0.597148
0.58915
0.571459
0.584697
0.598984
0.588008
0.57715
0.588312
0.591862
0.564047
0.586147
0.580495
0.573902
0.557232
0.586364
0.563583
0.568712
0.575737
0.571162
0.560952
0.602785
0.634919
0.634838
0.6013
0.623989
0.63519
0.59545
0.609496
0.600336
0.581653
0.615476
0.60838
0.629368
0.633693
0.630482
0.688891
0.611733
0.625469
0.60759
0.628424
0.663844
0.602861
0.634593
0.585567
0.615987
0.624044
0.581998
0.589033
0.591107
0.601772
0.619934
0.629078
0.614445
0.625454
0.643342
0.613972
0.645059
0.653426
0.677424
0.659612
0.608076
0.600067
0.620076
0.615484
0.614431
0.622028
0.630998
0.65005
0.691487
0.668354
0.648535
0.645634
0.606386
0.6222
0.633205
0.615448
0.640417
0.616989
0.619507
0.626005
0.629652
0.630041
0.632415
0.633702
0.633478
0.571694
0.591121
0.604091
0.592878
0.566348
0.593729
0.589763
0.561267
0.560605
0.595681
0.542592
0.561157
0.581999
0.544408
0.563749
0.600551
0.56946
0.579875
0.592423
0.622458
0.607993
0.61014
0.592642
0.579481
0.59737
0.593446
0.566325
0.603197
0.571623
0.577956
0.566684
0.561699
0.590026
0.556787
0.569834
0.572641
0.570505
0.566906
0.55978
0.603686
0.673192
0.604058
0.638121
0.606676
0.607022
0.619005
0.596168
0.620717
0.572775
0.628915
0.625707
0.652991
0.673934
0.664012
0.644103
0.63532
0.602988
0.62938
0.633808
0.617674
0.599866
0.621874
0.607038
0.604679
0.607248
0.601389
0.589998
0.5931
0.582378
0.667783
0.629532
0.63194
0.642309
0.601042
0.615869
0.630097
0.648658
0.692393
0.661866
0.647627
0.651687
0.611561
0.61127
0.620125
0.614654
0.626733
0.671797
0.647727
0.62562
0.620921
0.621454
0.642445
0.649466
0.651115
0.640467
0.61296
0.603577
0.615128
0.602039
0.637155
0.628347
0.630875
0.575445
0.602187
0.63449

## Sheet: HAR_Brain_Genes
0.488312
0.4834
0.474698
0.468566
0.480396
0.484613
0.464936
0.497812
0.48008
0.478232
0.490368
0.512837
0.479034
0.489219
0.533009
0.497275
0.541367
0.521835
0.490004
0.473795
0.501749
0.499071
0.505959
0.458051
0.464426
0.455501
0.462509
0.470341
0.464429
0.471105
0.51819
0.529091
0.487843
0.484137
0.50372
0.489265
0.503021
0.514297
0.514601
0.498151
0.500327
0.514078
0.505237
0.515016
0.501655
0.496341
0.524231
0.517722
0.524451
0.539895
0.518436
0.527791
0.515599
0.517714
0.542712
0.537911
0.500204
0.527586
0.470562
0.503011
0.517946
0.51159
0.478885
0.524191
0.539149
0.540829
0.532915
0.50721
0.526569
0.486857
0.522088
0.505721
0.492287
0.516687
0.519343
0.526686
0.495699
0.532421
0.491502
0.525557
0.519845
0.538018
0.555941
0.531392
0.530508
0.549155
0.522301
0.542106
0.524006
0.493717
0.487886
0.545547
0.483948
0.52556
0.504198
0.510297
0.50519
0.509894
0.50982
0.519447
0.524066
0.526407
0.492065
0.464282
0.520405
0.472522
0.506753
0.486139
0.469963
0.479884
0.504968
0.483543
0.504573
0.492978
0.519752
0.505757
0.505723
0.540875
0.512341
0.524701
0.489431
0.476382
0.511273
0.478907
0.516864
0.506195
0.450775
0.471949
0.466413
0.427979
0.488411
0.448098
0.463955
0.478714
0.516488
0.512092
0.472645
0.495205
0.509555
0.504757
0.490898
0.504783
0.515656
0.492698
0.493835
0.508517
0.507877
0.53163
0.524133
0.494302
0.484488
0.502713
0.527322
0.517805
0.534796
0.526986
0.525604
0.522336
0.542566
0.543903
0.537978
0.486238
0.525243
0.490207
0.521498
0.478087
0.519455
0.529309
0.550143
0.532883
0.54914
0.52714
0.508768
0.514729
0.525678
0.49725
0.442999
0.504223
0.489671
0.533096
0.528564
0.505211
0.496103
0.520534
0.520154
0.524022
0.514586
0.479358
0.514349
0.517113
0.527674
0.547244
0.435097
0.526656
0.510668
0.537391
0.530066
0.46493
0.492824
0.514022

## Sheet: SNR_HCP
166.866
163.757
219.873
126.978
152.966
100.14
177.246
254.312
195.546
150.591
232.673
169.617
209.232
199.226
249.539
210.973
181.96
231.285
216.869
194.577
225.611
178.596
226.644
183.695
234.341
231.484
239.278
252.511
225.519
202.662
167.137
250.484
191.401
221.524
203.961
180.685
240.047
227.047
220.052
250.744
202.929
260.425
228.528
251.379
245.862
243.01
211.342
214.067
209.826
235.504
264.51
199.67
175.262
228.024
181.651
112.085
147.112
136.858
165.641
233.925
233.111
186.933
199.088
189.258
199.848
234.136
244.943
237.896
246.195
236.398
179.713
60.4687
79.6208
236.012
198.608
249.794
210.662
252.164
263.387
248.382
260.82
231.858
213.484
159.164
204.897
212.517
238.146
243.885
296.202
229.497
286.979
281.854
268.837
235.512
260.379
127.718
146.182
141.105
193.978
151.312
165.377
167.698
162.479
131.656
218.015
177.304
119.016
160.925
174.733
137.287
222.458
194.208
190.669
228.481
196.502
228.667
248.655
167.885
186.337
228.205
212.455
193.398
149.416
231.078
213.493
204.803
192
231.498
237.931
222.877
242.974
247.618
231.251
207.703
227.966
237.657
224.826
184.039
184.537
208.156
198.848
233.819
242.224
275.25
215.772
240.903
216.53
214.956
233.9
241.66
249.054
174.728
241.243
209.711
214.309
208.904
188.578
249.838
90.0005
135.354
201.68
197.625
183.474
178.992
229.228
203.029
197.327
206.292
179.394
162.523
257.359
220.948
205.541
264.154
264.397
259.952
169.891
100.658
92.2705
243.997
267.847
233.197
220.728
219.663
234.12
216.925
238.529
207.981
206.8
222.817
139.916
244.003
142.654
287.994
295.595
274.649
247.32
144.496
165.377
194.552

[truncated: 4 more sheets: IdentifiabMatAwake_to_BurstSupp, Idiff_consc_vs_BurstSupp, SelfSelf_consc_vs_BurstSupp, ICC_Delta_Map_BurtSupp]
