# Supplementary material for: General anaesthesia decreases the uniqueness of brain functional connectivity across individuals and species
Source: Nat Hum Behav. 2025 Mar 24;9(5):987–1004. doi: 10.1038/s41562-025-02121-9 (PMC12106074; doi:10.1038/s41562-025-02121-9)
Supplement: Supplementary file 13 — Individual data points. [file 41562_2025_2121_MOESM13_ESM.xlsx]

## Sheet: Self_to_Self
Awake_to_Recovery	Vol2_Vol3	Vol3_BurstSupp
0.695397	0.58538	0.202889
0.569421	0.565095	0.24555
0.512482	0.453068	0.271647
0.452822	0.312285	0.200022
0.598636	0.374113	0.494817
0.627495	0.423649	0.340368
0.519824	0.472379	0.174763
0.618213	0.618851	0.267
0.614208	0.465324	0.242016
0.719213	0.5764	0.302131
0.665985	0.348903	0.310581
0.487604	0.42071	0.156769
0.609854	0.589837	0.313439
0.575318	0.579937	0.297491
0.722795	0.383355	0.452007

## Sheet: SelfOther
Awake_Recovery	VOl2_Vol3	Vol3_BurstSupp
0.459725	0.379203	0.174672
0.445324	0.381956	0.1791
0.343829	0.400655	0.206881
0.370602	0.376629	0.128739
0.375104	0.353837	0.259262
0.438575	0.389368	0.160334
0.389946	0.364352	0.16419
0.442336	0.395018	0.197954
0.334984	0.320236	0.140982
0.440009	0.385383	0.23136
0.434465	0.39729	0.252734
0.36123	0.292618	0.242584
0.440593	0.400629	0.225859
0.407845	0.377161	0.204348
0.445533	0.391967	0.246765
