# Supplementary material for: General anaesthesia decreases the uniqueness of brain functional connectivity across individuals and species
Source: Nat Hum Behav. 2025 Mar 24;9(5):987–1004. doi: 10.1038/s41562-025-02121-9 (PMC12106074; doi:10.1038/s41562-025-02121-9)
Supplement: Supplementary file 14 — Individual data points, matrices and brain maps. [file 41562_2025_2121_MOESM14_ESM.xlsx]

## Sheet: Awake_to_Recovery_IdentifiabMat
0.586968	0.448228	0.396809	0.455039	0.508828	0.512208	0.42526	0.452012	0.458404	0.45635	0.508111	0.515128	0.474922	0.526732	0.417116	0.482213
0.47773	0.779506	0.436384	0.479312	0.470526	0.558025	0.485724	0.48224	0.509417	0.483212	0.407559	0.575243	0.425953	0.478785	0.502251	0.490149
0.416213	0.314692	0.527665	0.371661	0.364409	0.334664	0.373156	0.366845	0.331296	0.347571	0.397437	0.335453	0.370498	0.420284	0.359321	0.403471
0.456213	0.49065	0.422558	0.69648	0.541601	0.454512	0.551	0.503545	0.541718	0.460052	0.443136	0.509739	0.499823	0.546576	0.47373	0.533839
0.43823	0.502859	0.4637	0.470349	0.672168	0.519198	0.490879	0.465253	0.489774	0.476173	0.494467	0.489732	0.426239	0.586928	0.456805	0.465991
0.454902	0.525966	0.424937	0.495514	0.487097	0.784207	0.471568	0.436556	0.490742	0.520371	0.457474	0.521649	0.461292	0.480797	0.51918	0.571031
0.479616	0.523697	0.476141	0.446339	0.500134	0.475815	0.632955	0.544553	0.440469	0.456711	0.544683	0.494192	0.394264	0.549567	0.440758	0.479109
0.452747	0.48667	0.452458	0.447704	0.514173	0.467371	0.492333	0.650767	0.498459	0.524435	0.494925	0.481729	0.415788	0.552098	0.448243	0.451158
0.411849	0.558225	0.418222	0.567406	0.572222	0.52435	0.532315	0.41262	0.751698	0.499147	0.346913	0.50978	0.440558	0.522885	0.491379	0.538731
0.493401	0.50363	0.414523	0.512611	0.539458	0.557847	0.482474	0.486409	0.526753	0.6062	0.482317	0.507335	0.446505	0.552117	0.474175	0.514267
0.492434	0.519001	0.440667	0.48238	0.51179	0.471779	0.4686	0.475979	0.485669	0.486469	0.660599	0.490841	0.415643	0.566283	0.45415	0.500707
0.45831	0.530086	0.420483	0.44416	0.492228	0.478817	0.534328	0.446184	0.413092	0.427685	0.425906	0.746793	0.468314	0.46035	0.45892	0.473692
0.416247	0.408259	0.411886	0.494461	0.507043	0.448261	0.45247	0.415382	0.481878	0.474271	0.380948	0.490118	0.716734	0.505484	0.500383	0.441377
0.483414	0.478277	0.498027	0.570437	0.575862	0.475277	0.484862	0.474499	0.564127	0.436178	0.468337	0.472449	0.467517	0.774636	0.506889	0.544796
0.445578	0.544224	0.471203	0.533598	0.641362	0.55169	0.580237	0.503125	0.62295	0.492092	0.445892	0.598354	0.507584	0.565004	0.672667	0.519059
0.456214	0.552469	0.461657	0.543745	0.549878	0.501791	0.534663	0.491934	0.568126	0.52793	0.465945	0.533228	0.514412	0.567971	0.5419	0.681936

## Sheet: Awake_to_Deep_IdentifiabMat
0.394597	0.400021	0.301618	0.402905	0.373822	0.384314	0.419301	0.41766	0.482842	0.218541	0.398818	0.470973	0.401871	0.427425	0.31001	0.589898
0.313455	0.490971	0.259036	0.475385	0.445673	0.375359	0.388655	0.429946	0.50088	0.154041	0.458125	0.514917	0.289762	0.370635	0.284485	0.510675
0.362121	0.409044	0.331198	0.487262	0.489073	0.405395	0.373075	0.377335	0.493176	0.220645	0.443298	0.430412	0.372372	0.475804	0.335754	0.403384
0.333556	0.404952	0.325558	0.589007	0.452076	0.368182	0.460316	0.476949	0.497175	0.203864	0.456981	0.469918	0.353003	0.45061	0.286789	0.532227
0.36478	0.445973	0.27542	0.488361	0.519135	0.356115	0.352373	0.458679	0.54876	0.155893	0.50134	0.465537	0.329968	0.382176	0.273157	0.5744
0.313315	0.469978	0.270992	0.481891	0.51495	0.454703	0.388441	0.457788	0.508343	0.145037	0.502956	0.51445	0.301137	0.392754	0.27639	0.528957
0.329011	0.469096	0.302986	0.484753	0.457103	0.320615	0.434621	0.430695	0.516172	0.170343	0.505335	0.50789	0.311936	0.393491	0.290854	0.571387
0.375526	0.476184	0.31959	0.505643	0.43776	0.357976	0.450462	0.534849	0.497653	0.189214	0.464717	0.497343	0.379366	0.494109	0.320486	0.568879
0.247152	0.33438	0.227685	0.489513	0.455448	0.318162	0.349524	0.403791	0.559099	0.0826914	0.465638	0.468416	0.279603	0.421019	0.24164	0.534785
0.336986	0.445459	0.321286	0.44464	0.447801	0.397886	0.408869	0.455434	0.544076	0.215065	0.476995	0.495734	0.337735	0.379209	0.29718	0.602248
0.486796	0.525221	0.305408	0.522866	0.569305	0.427683	0.480898	0.515805	0.561099	0.184836	0.651928	0.557064	0.398655	0.469733	0.344105	0.567072
0.275801	0.427788	0.236607	0.456601	0.434933	0.314489	0.351339	0.440251	0.450907	0.152827	0.469967	0.56782	0.292922	0.350755	0.238922	0.467534
0.369965	0.378729	0.301802	0.49405	0.459309	0.375739	0.435438	0.455718	0.44126	0.179544	0.399679	0.438049	0.510854	0.436016	0.268908	0.46974
0.312513	0.379072	0.278223	0.500741	0.46623	0.400731	0.428473	0.441839	0.573526	0.132532	0.512116	0.481409	0.336766	0.508187	0.302412	0.606505
0.289791	0.361621	0.249351	0.476355	0.43745	0.352325	0.363913	0.452192	0.504091	0.133896	0.422605	0.492145	0.30079	0.415744	0.279772	0.594897
0.389151	0.395046	0.322806	0.536002	0.483752	0.402037	0.472887	0.4714	0.553546	0.190974	0.467141	0.490561	0.403624	0.475661	0.375858	0.702629

## Sheet: Self_to_Self
SelfSelf_Awake_to_Deep	SelfSelf_Awake_to_Recovery
0.394597	0.586968
0.490971	0.779506
0.331198	0.527665
0.589007	0.69648
0.519135	0.672168
0.454703	0.784207
0.434621	0.632955
0.534849	0.650767
0.559099	0.751698
0.215065	0.6062
0.651928	0.660599
0.56782	0.746793
0.510854	0.716734
0.508187	0.774636
0.279772	0.672667
0.702629	0.681936

## Sheet: SelfSelf_minus_SelfOther
Idiff_Awake_to_Deep	Idiff_Awake_to_Recovery
-0.00540447	0.117811
0.106235	0.295339
-0.0740121	0.160534
0.184197	0.201234
0.12094	0.18973
0.0502113	0.296268
0.0305094	0.149885
0.112522	0.172081
0.204469	0.261924
-0.211037	0.106611
0.190825	0.176439
0.210377	0.284622
0.117257	0.261503
0.0979812	0.274573
-0.110039	0.13787
0.273933	0.161145

## Sheet: ICC_delta_matrix_S200
0	0.388495	0.499941	0.224418	0.344834	0.740566	0.148921	0.575316	0.50375	0.49659	0.36419	0.344309	0.138484	0.278111	0.33221	0.0940915	0.278244	0.147904	-0.170917	0.000755328	-0.193537	0.334315	-0.0328825	0.363401	0.0527005	0.114032	-0.202882	0.131341	0.187763	0.0707571	0.465752	0.818613	0.788236	-0.430638	-0.0152728	0.303268	0.694839	0.452026	0.535849	0.710963	0.13433	0.408651	0.0533584	-0.168743	-0.224817	0.228189	0.335494	0.631556	-0.123569	0.0840768
0.388495	0	0.548153	0.263019	0.215544	0.284223	0.56456	0.511906	0.654621	0.0954897	0.649581	0.275968	0.296406	0.281613	0.817366	0.682716	0.52405	0.224952	0.351321	0.00825814	-0.28405	0.696344	0.371237	0.548454	-0.111999	0.162744	-0.307508	-0.308876	0.0979165	0.0817028	0.683341	0.830097	0.93645	0.209415	0.141368	0.33381	1.00364	0.483362	0.799963	0.609451	0.174092	0.485572	0.561489	0.431029	0.0987446	0.299854	0.585433	-0.0576631	0.109666	0.504401
0.499941	0.548153	0	-0.0555805	0.394463	0.0553092	0.152339	0.835094	0.382418	0.0660621	0.378457	0.242606	-0.0748246	0.101526	0.956933	0.428882	0.129622	0.115961	0.23235	-0.398421	-0.37146	0.709512	0.614123	0.416289	0.26745	0.19939	0.00946908	0.371107	0.121585	0.348106	0.532522	0.711273	0.46281	0.614704	0.697791	0.195786	0.440775	0.19759	0.344689	0.528794	0.175419	0.0899669	0.355818	0.788524	0.628009	0.3996	0.982585	0.479509	0.671694	0.878506
0.224418	0.263019	-0.0555805	0	-0.127748	0.376688	0.23393	0.592361	0.368578	0.195854	0.174584	0.490833	0.366579	0.352737	0.305307	0.706799	0.491387	0.189527	0.00226961	0.209238	0.177304	0.637378	0.320435	0.836061	-0.100848	0.584748	0.210533	0.317855	0.230382	0.0516843	-0.0307521	0.570514	0.257388	-0.326128	-0.236225	-0.0739847	0.47619	0.231523	0.545941	0.623956	-0.085588	0.518565	-0.215444	0.331225	-0.134059	-0.235533	0.11798	0.200835	0.260937	0.0203958
0.344834	0.215544	0.394463	-0.127748	0	0.438642	0.139994	0.0648978	0.18247	0.081586	0.352448	0.251576	0.488678	0.284762	0.366182	0.676643	0.516717	0.407361	0.552448	0.307832	-0.0310232	0.481198	0.0730498	-0.03931	-0.166666	-0.214617	-0.27296	0.0202151	0.136227	0.241159	0.411854	0.363284	0.360821	0.158016	0.133692	0.617413	0.527157	0.438566	0.406613	0.0766071	-0.15567	0.479871	0.354375	0.796293	-0.185664	0.640215	-0.0350329	0.55834	-0.23363	0.77404
0.740566	0.284223	0.0553092	0.376688	0.438642	0	0.252039	0.484481	0.411244	0.652707	0.47486	0.61069	0.328364	0.372024	0.228905	0.223332	0.120302	0.356199	0.345788	-0.0853759	-0.0311252	0.53397	-0.163554	0.070894	0.0213221	0.240252	-0.0822873	-0.00913238	-0.0490463	-0.111768	0.330726	0.523984	0.282581	-0.163113	-0.306041	0.360556	0.326035	0.771644	0.279516	0.58388	0.104939	0.503797	-0.0599297	0.185272	0.0917954	0.212661	0.449323	0.354092	-0.205343	0.100956
0.148921	0.56456	0.152339	0.23393	0.139994	0.252039	0	0.519841	0.904794	0.460742	0.564595	0.116282	0.550419	0.466087	0.126813	0.393734	0.147673	-0.300514	-0.0204574	0.491781	0.185947	-0.171075	-0.211954	-0.346902	-0.252497	-0.468303	-0.620333	-0.180642	-0.132689	-0.25357	-0.0487495	0.000227051	0.659578	-0.0350781	-0.116494	-0.155727	0.616069	0.340151	1.12767	0.240079	0.047368	0.193013	0.186932	0.404868	-0.412932	-0.597952	-0.222245	-0.187392	-0.157952	0.0663344
0.575316	0.511906	0.835094	0.592361	0.0648978	0.484481	0.519841	0	0.570406	0.171859	0.508588	0.379115	0.121068	0.248597	0.240369	0.327119	0.373998	0.428212	0.244307	0.140933	0.0163943	0.486724	0.289647	0.164638	0.0553523	0.059621	0.703904	0.0198764	0.224901	0.0530865	0.879803	0.861694	0.599413	0.508885	0.159676	0.168762	0.32842	0.300935	0.0353569	0.498018	-0.15195	0.148038	0.24183	0.172262	0.224924	0.232075	0.170813	0.72239	0.199234	0.289184
0.50375	0.654621	0.382418	0.368578	0.18247	0.411244	0.904794	0.570406	0	0.26249	0.532952	0.452843	0.42964	0.180863	0.678952	0.548426	0.300479	0.525825	0.641402	-0.225417	-0.23623	0.235076	0.240536	0.0593745	0.247656	-0.233094	-0.0501119	-0.110784	-0.212046	-0.0731846	0.558759	0.798728	0.821306	0.620999	0.539367	0.71541	0.756822	0.69986	0.918484	0.738785	0.335131	0.592274	0.595071	0.870569	0.471691	0.336944	0.330845	-0.106882	0.18027	0.54626
0.49659	0.0954897	0.0660621	0.195854	0.081586	0.652707	0.460742	0.171859	0.26249	0	0.0353128	0.447818	0.701155	0.235308	0.355444	0.293819	0.213928	-0.388689	-0.586038	-0.309077	0.0288838	0.245302	0.0113678	0.348742	-0.0921063	0.340642	-0.148746	0.228037	0.0827156	0.0662977	0.0747979	0.391211	0.24105	-0.523247	-0.329163	-0.178072	0.378705	0.115235	0.205738	0.670367	0.115047	-0.0937783	-0.162812	0.223651	-0.710511	0.218375	0.0817726	0.340676	-0.514095	-0.397651
0.36419	0.649581	0.378457	0.174584	0.352448	0.47486	0.564595	0.508588	0.532952	0.0353128	0	0.447822	0.0664891	0.21887	0.883478	0.522737	0.419983	0.248783	0.402473	-0.257182	-0.494357	0.627268	0.292522	0.534923	0.132396	-0.0157005	0.41291	0.378116	0.0891914	0.36032	0.52307	0.883369	0.482355	0.29679	0.614257	0.300131	0.530323	0.516403	0.529382	0.736896	0.11574	0.576451	0.474209	0.46176	0.209632	0.100504	0.727439	0.408261	0.261277	0.301728
0.344309	0.275968	0.242606	0.490833	0.251576	0.61069	0.116282	0.379115	0.452843	0.447818	0.447822	0	0.0352082	0.42888	0.433596	0.417579	0.509153	-0.0971658	-0.1815	-0.402357	-0.261851	0.137794	0.0762759	0.339355	0.446764	0.352036	-0.14359	0.192439	0.144886	0.0227175	0.318438	0.316156	0.427728	-0.212918	-0.174824	0.133384	0.8919	0.637311	-0.184831	0.498191	-0.0656458	-0.343014	-0.0829575	-0.0252484	-0.491625	0.264899	0.0645164	0.0916212	-0.0758924	0.0832488
0.138484	0.296406	-0.0748246	0.366579	0.488678	0.328364	0.550419	0.121068	0.42964	0.701155	0.0664891	0.0352082	0	-0.430596	0.442956	0.393388	0.257992	-0.0419323	-0.407195	-0.211639	-0.301509	0.125392	-0.363993	-0.197701	-0.0294927	0.0142116	-0.386573	-0.0701662	-0.055802	-0.195676	0.0955117	0.533512	0.263323	-0.463124	-0.153235	0.370711	0.766829	0.537922	0.180538	0.489837	0.482666	0.42824	-0.0445724	0.196272	-0.276045	-0.184143	0.0355988	-0.0522772	-0.2099	-0.0481909
0.278111	0.281613	0.101526	0.352737	0.284762	0.372024	0.466087	0.248597	0.180863	0.235308	0.21887	0.42888	-0.430596	0	0.767178	0.312698	0.299598	0.112747	-0.24923	-0.249373	-0.273816	0.49728	-0.142009	-0.0609839	-0.113343	0.113405	-0.364704	0.0249148	0.171538	-0.0894322	0.562253	0.68698	1.10827	0.305706	0.215175	0.52754	0.998285	0.542035	0.661389	0.486866	0.70806	0.252202	0.699828	0.490134	0.340123	0.28507	0.602159	0.413877	-0.0334756	0.668642
0.33221	0.817366	0.956933	0.305307	0.366182	0.228905	0.126813	0.240369	0.678952	0.355444	0.883478	0.433596	0.442956	0.767178	0	0.433071	0.200626	0.0622248	-0.0456777	0.0497079	-0.0567902	0.162485	0.375476	-0.159399	0.269426	-0.207666	0.101193	-0.362784	-0.0999269	0.00814349	0.61024	0.112184	0.109863	0.450636	0.218485	0.24355	-0.04059	0.479658	-0.0937454	0.128355	0.699966	-0.0736234	0.337808	0.641018	0.257236	0.46922	-0.229789	0.429171	0.0415693	0.155003
0.0940915	0.682716	0.428882	0.706799	0.676643	0.223332	0.393734	0.327119	0.548426	0.293819	0.522737	0.417579	0.393388	0.312698	0.433071	0	0.31451	0.408463	-0.0976235	0.112144	-0.356611	0.514487	0.559466	-0.0365959	0.213961	-0.113168	0.107824	0.334749	0.111936	0.0050004	0.384688	0.0885361	-0.194578	0.339348	0.206029	0.119531	-0.29376	0.122264	-0.328387	0.079503	0.671487	0.279257	-0.0344586	0.359566	0.44793	0.502047	0.306473	0.0466767	0.257196	0.0879752
0.278244	0.52405	0.129622	0.491387	0.516717	0.120302	0.147673	0.373998	0.300479	0.213928	0.419983	0.509153	0.257992	0.299598	0.200626	0.31451	0	0.365516	0.379267	0.150335	-0.26128	0.133231	0.526335	0.0557261	0.272884	-0.0266646	0.181327	0.39996	0.105052	-0.324428	0.253064	0.0648991	-0.0559699	0.341691	0.19531	0.212198	-0.0288903	0.477542	-0.3016	0.141218	0.683208	0.226304	0.137042	0.697926	0.593564	0.249383	0.0261794	0.182014	-0.203087	0.0806416
0.147904	0.224952	0.115961	0.189527	0.407361	0.356199	-0.300514	0.428212	0.525825	-0.388689	0.248783	-0.0971658	-0.0419323	0.112747	0.0622248	0.408463	0.365516	0	-0.0350614	0.0430943	0.00440997	0.622581	0.197826	-0.125905	0.0119252	-0.181957	-0.20173	0.467773	0.589924	-0.352659	0.158476	0.14115	-0.425311	0.348462	0.0317587	-0.275226	-0.144837	0.283697	-0.263437	0.124163	0.448285	-0.357441	0.0433521	0.634339	0.561528	0.458884	-0.00760778	0.299306	0.402147	0.311105
-0.170917	0.351321	0.23235	0.00226961	0.552448	0.345788	-0.0204574	0.244307	0.641402	-0.586038	0.402473	-0.1815	-0.407195	-0.24923	-0.0456777	-0.0976235	0.379267	-0.0350614	0	-0.0835854	-0.294515	0.328424	0.432336	-0.171494	-0.132027	-0.357564	0.163803	-0.194981	-0.134256	-0.382755	0.336554	0.478222	0.0305293	0.564966	0.0198482	-0.255089	0.120006	0.0733086	-0.164294	-0.146032	0.365048	0.356618	-0.0056358	0.801287	0.432108	0.486128	0.177179	0.188282	0.159931	0.0789198
0.000755328	0.00825814	-0.398421	0.209238	0.307832	-0.0853759	0.491781	0.140933	-0.225417	-0.309077	-0.257182	-0.402357	-0.211639	-0.249373	0.0497079	0.112144	0.150335	0.0430943	-0.0835854	0	-0.0235262	0.0307374	0.313896	0.55986	-0.250115	0.365674	0.0609709	0.635661	0.332214	0.331701	0.00798603	-0.0453729	-0.568561	-0.209275	-0.177615	-0.322335	-0.0433161	0.571812	-0.327379	0.00294342	0.144505	-0.270134	-0.340181	0.308471	-0.0459636	0.714089	0.0927324	0.670005	0.0786323	0.311203
-0.193537	-0.28405	-0.37146	0.177304	-0.0310232	-0.0311252	0.185947	0.0163943	-0.23623	0.0288838	-0.494357	-0.261851	-0.301509	-0.273816	-0.0567902	-0.356611	-0.26128	0.00440997	-0.294515	-0.0235262	0	0.145971	0.45474	0.0598411	-0.20333	-0.163872	-0.132616	0.437499	0.0305247	-0.198557	-0.194706	-0.0784187	-0.173988	-0.0251234	-0.120752	-0.186376	-0.65093	0.359654	-0.153688	-0.221686	-0.248806	-0.149988	-0.304134	0.265834	0.118731	0.780938	0.271821	0.630457	0.028059	0.490466
0.334315	0.696344	0.709512	0.637378	0.481198	0.53397	-0.171075	0.486724	0.235076	0.245302	0.627268	0.137794	0.125392	0.49728	0.162485	0.514487	0.133231	0.622581	0.328424	0.0307374	0.145971	0	0.408937	0.219116	-0.339325	-0.202159	-0.206664	0.0450292	-0.351772	-0.48378	0.911809	0.391652	0.364116	0.0170158	-0.05592	0.129356	0.345094	0.30837	-0.0561259	-0.0436583	0.454364	0.48057	0.0848198	0.809924	0.145555	-0.0826295	-0.0262977	0.0751301	0.142753	0.120765
-0.0328825	0.371237	0.614123	0.320435	0.0730498	-0.163554	-0.211954	0.289647	0.240536	0.0113678	0.292522	0.0762759	-0.363993	-0.142009	0.375476	0.559466	0.526335	0.197826	0.432336	0.313896	0.45474	0.408937	0	0.0243044	0.053189	0.269414	-0.138684	0.43848	0.210304	-0.0481541	-0.0448762	0.357908	0.709989	0.220825	0.10089	0.099933	0.351932	0.213674	0.211163	0.600794	-0.247066	0.197869	-0.00334185	0.344499	0.183257	0.522171	-0.143749	-0.0906045	-0.0884043	0.0400345
0.363401	0.548454	0.416289	0.836061	-0.03931	0.070894	-0.346902	0.164638	0.0593745	0.348742	0.534923	0.339355	-0.197701	-0.0609839	-0.159399	-0.0365959	0.0557261	-0.125905	-0.171494	0.55986	0.0598411	0.219116	0.0243044	0	-0.220764	-0.329755	-0.631437	0.00277179	0.331474	-0.269029	-0.183224	0.145602	0.269907	0.29784	0.211055	0.353281	0.16153	0.357347	0.10093	0.311858	0.0926116	0.529767	0.151946	-0.0891535	0.490251	0.253948	-0.0845668	0.149593	-0.098423	0.322363
0.0527005	-0.111999	0.26745	-0.100848	-0.166666	0.0213221	-0.252497	0.0553523	0.247656	-0.0921063	0.132396	0.446764	-0.0294927	-0.113343	0.269426	0.213961	0.272884	0.0119252	-0.132027	-0.250115	-0.20333	-0.339325	0.053189	-0.220764	0	-0.474467	-0.0822847	-0.373524	0.0971495	-0.0735411	0.262702	0.628687	0.52372	0.130568	-0.0489623	0.109755	0.378987	0.270341	0.497331	0.354236	0.112738	0.113808	-0.053761	0.573188	0.0319799	0.421483	-0.25645	0.244244	-0.0751148	0.111466
0.114032	0.162744	0.19939	0.584748	-0.214617	0.240252	-0.468303	0.059621	-0.233094	0.340642	-0.0157005	0.352036	0.0142116	0.113405	-0.207666	-0.113168	-0.0266646	-0.181957	-0.357564	0.365674	-0.163872	-0.202159	0.269414	-0.329755	-0.474467	0	-0.385901	-0.160803	0.506436	-0.0573577	0.00171143	0.143068	0.388657	-0.320589	-0.126396	0.228877	0.0843034	0.276852	-0.120405	-0.0152314	0.500904	0.636426	-0.137618	-0.0880446	0.249133	0.296645	-0.255104	-0.101897	-0.284688	0.326675
-0.202882	-0.307508	0.00946908	0.210533	-0.27296	-0.0822873	-0.620333	0.703904	-0.0501119	-0.148746	0.41291	-0.14359	-0.386573	-0.364704	0.101193	0.107824	0.181327	-0.20173	0.163803	0.0609709	-0.132616	-0.206664	-0.138684	-0.631437	-0.0822847	-0.385901	0	0.0986939	0.0289829	-0.111681	0.15591	0.303205	0.136585	-0.207146	-0.247797	0.00129917	0.117092	0.281145	-0.371932	0.353916	-0.10547	0.152705	-0.837752	0.310117	0.218782	0.262302	-0.427474	-0.000428737	-0.161433	-0.26033
0.131341	-0.308876	0.371107	0.317855	0.0202151	-0.00913238	-0.180642	0.0198764	-0.110784	0.228037	0.378116	0.192439	-0.0701662	0.0249148	-0.362784	0.334749	0.39996	0.467773	-0.194981	0.635661	0.437499	0.0450292	0.43848	0.00277179	-0.373524	-0.160803	0.0986939	0	0.0732608	0.223196	0.260803	0.10089	0.100344	-0.201893	-0.19991	-0.143664	0.0641613	0.0867402	-0.343909	-0.307019	-0.180192	0.0938648	-0.362514	0.769401	0.0722846	0.357079	-0.730721	-0.49602	-0.306342	-0.492018
0.187763	0.0979165	0.121585	0.230382	0.136227	-0.0490463	-0.132689	0.224901	-0.212046	0.0827156	0.0891914	0.144886	-0.055802	0.171538	-0.0999269	0.111936	0.105052	0.589924	-0.134256	0.332214	0.0305247	-0.351772	0.210304	0.331474	0.0971495	0.506436	0.0289829	0.0732608	0	0.34665	0.144797	0.365246	-0.242392	-0.270542	-0.114769	0.198216	-0.198173	0.316689	-0.377498	0.288641	-0.288662	0.173432	-0.692668	0.557548	-0.163049	0.211305	0.00108527	0.194047	-0.127419	0.00245846
0.0707571	0.0817028	0.348106	0.0516843	0.241159	-0.111768	-0.25357	0.0530865	-0.0731846	0.0662977	0.36032	0.0227175	-0.195676	-0.0894322	0.00814349	0.0050004	-0.324428	-0.352659	-0.382755	0.331701	-0.198557	-0.48378	-0.0481541	-0.269029	-0.0735411	-0.0573577	-0.111681	0.223196	0.34665	0	-0.344178	-0.212881	-0.537328	-0.0598768	0.00970007	-0.0481849	-0.219307	0.144904	-0.495117	0.334821	0.215585	0.302971	-0.587405	0.323265	0.255769	0.0171928	-0.1159	-0.0421806	0.130316	-0.255988
0.465752	0.683341	0.532522	-0.0307521	0.411854	0.330726	-0.0487495	0.879803	0.558759	0.0747979	0.52307	0.318438	0.0955117	0.562253	0.61024	0.384688	0.253064	0.158476	0.336554	0.00798603	-0.194706	0.911809	-0.0448762	-0.183224	0.262702	0.00171143	0.15591	0.260803	0.144797	-0.344178	0	0.0465316	0.462168	0.395129	0.497818	0.467034	0.470362	0.322893	0.289396	0.486863	0.102383	0.125695	0.541782	0.596602	0.24008	0.224423	0.873341	0.460424	1.01703	0.730973
0.818613	0.830097	0.711273	0.570514	0.363284	0.523984	0.000227051	0.861694	0.798728	0.391211	0.883369	0.316156	0.533512	0.68698	0.112184	0.0885361	0.0648991	0.14115	0.478222	-0.0453729	-0.0784187	0.391652	0.357908	0.145602	0.628687	0.143068	0.303205	0.10089	0.365246	-0.212881	0.0465316	0	0.0257315	0.510272	0.517799	0.490694	0.211919	0.247568	0.238795	0.517714	0.0728805	0.0960759	0.183062	-0.179525	0.446963	0.252285	0.434694	0.397136	0.673101	0.788399
0.788236	0.93645	0.46281	0.257388	0.360821	0.282581	0.659578	0.599413	0.821306	0.24105	0.482355	0.427728	0.263323	1.10827	0.109863	-0.194578	-0.0559699	-0.425311	0.0305293	-0.568561	-0.173988	0.364116	0.709989	0.269907	0.52372	0.388657	0.136585	0.100344	-0.242392	-0.537328	0.462168	0.0257315	0	0.361251	0.683704	0.887125	0.216252	0.647211	-0.141874	0.0271504	0.0309828	0.292025	0.442413	0.206094	0.00965633	0.261342	0.0228874	0.582866	0.21991	0.407692
-0.430638	0.209415	0.614704	-0.326128	0.158016	-0.163113	-0.0350781	0.508885	0.620999	-0.523247	0.29679	-0.212918	-0.463124	0.305706	0.450636	0.339348	0.341691	0.348462	0.564966	-0.209275	-0.0251234	0.0170158	0.220825	0.29784	0.130568	-0.320589	-0.207146	-0.201893	-0.270542	-0.0598768	0.395129	0.510272	0.361251	0	0.54899	0.216687	0.350196	0.00695473	0.195808	0.216339	0.46297	0.179238	0.559241	0.581614	0.449924	0.587197	0.347655	0.237722	-0.0805508	0.51226
-0.0152728	0.141368	0.697791	-0.236225	0.133692	-0.306041	-0.116494	0.159676	0.539367	-0.329163	0.614257	-0.174824	-0.153235	0.215175	0.218485	0.206029	0.19531	0.0317587	0.0198482	-0.177615	-0.120752	-0.05592	0.10089	0.211055	-0.0489623	-0.126396	-0.247797	-0.19991	-0.114769	0.00970007	0.497818	0.517799	0.683704	0.54899	0	0.24395	0.657046	0.0749482	0.294035	0.0388152	0.211113	0.420416	0.212968	0.571705	0.266136	0.557794	-0.0439994	0.422598	-0.142894	0.353459
0.303268	0.33381	0.195786	-0.0739847	0.617413	0.360556	-0.155727	0.168762	0.71541	-0.178072	0.300131	0.133384	0.370711	0.52754	0.24355	0.119531	0.212198	-0.275226	-0.255089	-0.322335	-0.186376	0.129356	0.099933	0.353281	0.109755	0.228877	0.00129917	-0.143664	0.198216	-0.0481849	0.467034	0.490694	0.887125	0.216687	0.24395	0	0.838287	0.495065	0.14235	-0.100914	-0.0558681	0.664031	0.247254	0.445261	0.0131817	0.408045	0.104159	0.486494	-0.0979861	0.498193
0.694839	1.00364	0.440775	0.47619	0.527157	0.326035	0.616069	0.32842	0.756822	0.378705	0.530323	0.8919	0.766829	0.998285	-0.04059	-0.29376	-0.0288903	-0.144837	0.120006	-0.0433161	-0.65093	0.345094	0.351932	0.16153	0.378987	0.0843034	0.117092	0.0641613	-0.198173	-0.219307	0.470362	0.211919	0.216252	0.350196	0.657046	0.838287	0	0.802059	0.512142	0.189672	0.410754	0.508205	0.590041	-0.303063	0.419471	0.281389	0.0195155	0.58869	0.276647	0.714574
0.452026	0.483362	0.19759	0.231523	0.438566	0.771644	0.340151	0.300935	0.69986	0.115235	0.516403	0.637311	0.537922	0.542035	0.479658	0.122264	0.477542	0.283697	0.0733086	0.571812	0.359654	0.30837	0.213674	0.357347	0.270341	0.276852	0.281145	0.0867402	0.316689	0.144904	0.322893	0.247568	0.647211	0.00695473	0.0749482	0.495065	0.802059	0	0.677441	-0.046099	0.278112	0.93491	0.329958	-0.446886	0.0552141	0.132988	-0.0143853	0.0667322	0.121892	0.359031
0.535849	0.799963	0.344689	0.545941	0.406613	0.279516	1.12767	0.0353569	0.918484	0.205738	0.529382	-0.184831	0.180538	0.661389	-0.0937454	-0.328387	-0.3016	-0.263437	-0.164294	-0.327379	-0.153688	-0.0561259	0.211163	0.10093	0.497331	-0.120405	-0.371932	-0.343909	-0.377498	-0.495117	0.289396	0.238795	-0.141874	0.195808	0.294035	0.14235	0.512142	0.677441	0	0.114541	0.0785763	-0.499118	-0.423629	-0.220979	0.370473	0.0424465	-0.108887	0.0313525	-0.0529399	-0.159415
0.710963	0.609451	0.528794	0.623956	0.0766071	0.58388	0.240079	0.498018	0.738785	0.670367	0.736896	0.498191	0.489837	0.486866	0.128355	0.079503	0.141218	0.124163	-0.146032	0.00294342	-0.221686	-0.0436583	0.600794	0.311858	0.354236	-0.0152314	0.353916	-0.307019	0.288641	0.334821	0.486863	0.517714	0.0271504	0.216339	0.0388152	-0.100914	0.189672	-0.046099	0.114541	0	0.134525	-0.0024925	-0.341132	0.578709	0.421919	0.562981	-0.52107	-0.423139	-0.291822	-0.0202017
0.13433	0.174092	0.175419	-0.085588	-0.15567	0.104939	0.047368	-0.15195	0.335131	0.115047	0.11574	-0.0656458	0.482666	0.70806	0.699966	0.671487	0.683208	0.448285	0.365048	0.144505	-0.248806	0.454364	-0.247066	0.0926116	0.112738	0.500904	-0.10547	-0.180192	-0.288662	0.215585	0.102383	0.0728805	0.0309828	0.46297	0.211113	-0.0558681	0.410754	0.278112	0.0785763	0.134525	0	-0.152036	0.332912	0.539595	0.197996	0.149778	0.449065	0.479631	0.41508	0.561103
0.408651	0.485572	0.0899669	0.518565	0.479871	0.503797	0.193013	0.148038	0.592274	-0.0937783	0.576451	-0.343014	0.42824	0.252202	-0.0736234	0.279257	0.226304	-0.357441	0.356618	-0.270134	-0.149988	0.48057	0.197869	0.529767	0.113808	0.636426	0.152705	0.0938648	0.173432	0.302971	0.125695	0.0960759	0.292025	0.179238	0.420416	0.664031	0.508205	0.93491	-0.499118	-0.0024925	-0.152036	0	0.536155	-0.0454158	0.16603	0.31727	0.347087	0.797719	0.24175	0.476806
0.0533584	0.561489	0.355818	-0.215444	0.354375	-0.0599297	0.186932	0.24183	0.595071	-0.162812	0.474209	-0.0829575	-0.0445724	0.699828	0.337808	-0.0344586	0.137042	0.0433521	-0.0056358	-0.340181	-0.304134	0.0848198	-0.00334185	0.151946	-0.053761	-0.137618	-0.837752	-0.362514	-0.692668	-0.587405	0.541782	0.183062	0.442413	0.559241	0.212968	0.247254	0.590041	0.329958	-0.423629	-0.341132	0.332912	0.536155	0	0.901609	0.171421	0.506387	0.259035	0.484538	0.0707966	0.38246
-0.168743	0.431029	0.788524	0.331225	0.796293	0.185272	0.404868	0.172262	0.870569	0.223651	0.46176	-0.0252484	0.196272	0.490134	0.641018	0.359566	0.697926	0.634339	0.801287	0.308471	0.265834	0.809924	0.344499	-0.0891535	0.573188	-0.0880446	0.310117	0.769401	0.557548	0.323265	0.596602	-0.179525	0.206094	0.581614	0.571705	0.445261	-0.303063	-0.446886	-0.220979	0.578709	0.539595	-0.0454158	0.901609	0	0.663459	0.39601	0.688652	0.608786	0.958533	0.605619
-0.224817	0.0987446	0.628009	-0.134059	-0.185664	0.0917954	-0.412932	0.224924	0.471691	-0.710511	0.209632	-0.491625	-0.276045	0.340123	0.257236	0.44793	0.593564	0.561528	0.432108	-0.0459636	0.118731	0.145555	0.183257	0.490251	0.0319799	0.249133	0.218782	0.0722846	-0.163049	0.255769	0.24008	0.446963	0.00965633	0.449924	0.266136	0.0131817	0.419471	0.0552141	0.370473	0.421919	0.197996	0.16603	0.171421	0.663459	0	0.508188	0.245249	0.462543	0.407789	0.49216
0.228189	0.299854	0.3996	-0.235533	0.640215	0.212661	-0.597952	0.232075	0.336944	0.218375	0.100504	0.264899	-0.184143	0.28507	0.46922	0.502047	0.249383	0.458884	0.486128	0.714089	0.780938	-0.0826295	0.522171	0.253948	0.421483	0.296645	0.262302	0.357079	0.211305	0.0171928	0.224423	0.252285	0.261342	0.587197	0.557794	0.408045	0.281389	0.132988	0.0424465	0.562981	0.149778	0.31727	0.506387	0.39601	0.508188	0	0.68715	0.52769	0.702103	0.303944
0.335494	0.585433	0.982585	0.11798	-0.0350329	0.449323	-0.222245	0.170813	0.330845	0.0817726	0.727439	0.0645164	0.0355988	0.602159	-0.229789	0.306473	0.0261794	-0.00760778	0.177179	0.0927324	0.271821	-0.0262977	-0.143749	-0.0845668	-0.25645	-0.255104	-0.427474	-0.730721	0.00108527	-0.1159	0.873341	0.434694	0.0228874	0.347655	-0.0439994	0.104159	0.0195155	-0.0143853	-0.108887	-0.52107	0.449065	0.347087	0.259035	0.688652	0.245249	0.68715	0	0.591525	0.110836	0.498925
0.631556	-0.0576631	0.479509	0.200835	0.55834	0.354092	-0.187392	0.72239	-0.106882	0.340676	0.408261	0.0916212	-0.0522772	0.413877	0.429171	0.0466767	0.182014	0.299306	0.188282	0.670005	0.630457	0.0751301	-0.0906045	0.149593	0.244244	-0.101897	-0.000428737	-0.49602	0.194047	-0.0421806	0.460424	0.397136	0.582866	0.237722	0.422598	0.486494	0.58869	0.0667322	0.0313525	-0.423139	0.479631	0.797719	0.484538	0.608786	0.462543	0.52769	0.591525	0	0.608333	0.476531
-0.123569	0.109666	0.671694	0.260937	-0.23363	-0.205343	-0.157952	0.199234	0.18027	-0.514095	0.261277	-0.0758924	-0.2099	-0.0334756	0.0415693	0.257196	-0.203087	0.402147	0.159931	0.0786323	0.028059	0.142753	-0.0884043	-0.098423	-0.0751148	-0.284688	-0.161433	-0.306342	-0.127419	0.130316	1.01703	0.673101	0.21991	-0.0805508	-0.142894	-0.0979861	0.276647	0.121892	-0.0529399	-0.291822	0.41508	0.24175	0.0707966	0.958533	0.407789	0.702103	0.110836	0.608333	0	0.132934
0.0840768	0.504401	0.878506	0.0203958	0.77404	0.100956	0.0663344	0.289184	0.54626	-0.397651	0.301728	0.0832488	-0.0481909	0.668642	0.155003	0.0879752	0.0806416	0.311105	0.0789198	0.311203	0.490466	0.120765	0.0400345	0.322363	0.111466	0.326675	-0.26033	-0.492018	0.00245846	-0.255988	0.730973	0.788399	0.407692	0.51226	0.353459	0.498193	0.714574	0.359031	-0.159415	-0.0202017	0.561103	0.476806	0.38246	0.605619	0.49216	0.303944	0.498925	0.476531	0.132934	0
0.247262	0.0606552	0.423733	0.36348	-0.433641	0.390453	0.0614142	0.524154	0.17961	0.413701	-0.00097251	0.659931	0.254079	-0.139442	0.368317	0.291721	0.182415	0.408385	0.399513	0.751591	0.321276	0.0789632	0.165427	0.440457	0.44709	0.434119	-0.0404255	-0.130422	0.278258	-0.105778	0.481616	0.758798	0.805904	0.436454	0.589488	0.888357	0.57644	0.579884	0.0118867	0.396522	0.299541	0.860301	0.646418	0.666785	0.736168	0.410609	0.0292101	0.588217	0.458416	0.282612
0.164612	-0.317643	0.442345	-0.27026	-0.111263	0.725713	-0.355639	0.498597	0.157133	0.166043	0.465278	0.315812	0.279894	0.0643581	0.114328	0.183783	0.0193402	0.176068	0.112064	0.0657453	0.0296158	0.270673	-0.112958	0.438194	-0.00816687	0.387665	0.0717584	-0.247293	-0.0404445	-0.0283633	0.446385	0.438584	0.00855501	0.368567	0.517485	0.505293	0.0594177	0.310123	-0.0819634	0.0400204	0.4244	0.368413	0.879473	0.943841	0.50996	0.541499	0.151108	0.411002	0.321141	0.67017
-0.0785222	0.153512	0.378374	-0.205836	0.754312	0.692913	0.0926416	0.356999	0.440077	0.218198	0.0710858	-0.342779	0.143021	0.116184	-0.28722	0.0423393	0.337723	0.195594	0.00935603	0.609034	0.788885	0.19285	0.523635	0.743598	0.289541	0.698174	-0.214988	0.14907	-0.00758062	0.142472	0.323433	0.444192	-0.00595498	0.844304	0.395378	0.178993	-0.217642	0.14962	0.41686	0.162994	0.288058	0.660394	0.459524	0.39029	0.163313	0.377039	0.0500039	0.0723123	-0.171765	0.155413
0.285892	-0.0261777	0.508048	0.836537	0.289723	0.189172	0.523032	0.274098	0.51193	0.518225	0.72938	0.0648003	0.147273	-0.0149838	-0.100643	0.125604	0.29945	0.447459	0.286198	-0.32499	-0.62862	-0.0609997	0.144903	-0.252522	-0.211478	-0.442414	0.374013	0.13223	0.30393	0.347954	0.49293	0.275959	-0.0518745	-0.0711921	-0.339941	-0.563368	-0.0196593	-0.110164	-0.113063	0.119086	-0.196502	-0.217095	-0.254122	0.352871	0.181193	0.142057	0.26843	0.170297	0.46742	0.229711
0.942275	0.245749	-0.253565	0.894254	-0.0579715	0.489929	0.516415	0.318235	-0.276114	0.160527	0.210359	-0.342065	0.464968	0.422013	-0.0337524	0.30034	0.261294	-0.0952679	0.420898	0.250311	-0.0263806	0.152792	-0.145198	0.0779053	0.195711	0.137547	0.347914	0.232665	-0.0362502	0.16996	0.527103	0.0792209	0.638339	0.113472	0.224871	0.638898	0.754244	0.967201	0.00042613	-0.0691177	0.848764	0.816487	0.869267	0.611681	0.290356	0.483766	0.131307	0.036468	-0.562702	0.338119
1.19788	0.231449	-0.35458	1.07738	0.731754	1.18357	0.933762	0.591057	0.586662	0.96112	0.522191	0.430202	0.678706	0.5892	0.282583	0.0416981	0.403228	0.289121	0.0263573	0.210081	0.00972238	0.206131	-0.197852	-0.373071	-0.0315371	-0.395305	-0.165074	-0.0547747	-0.400536	0.0771443	0.507907	0.379912	0.289847	0.272805	0.431004	0.356271	0.632598	0.589681	0.0398546	0.306692	-0.0303651	0.302148	0.0757264	0.491427	0.160657	0.188322	0.129593	0.0710566	0.23583	-0.0733111
-0.474943	-0.418608	-0.346013	-0.702104	0.128706	0.0393935	-0.163382	-0.212207	-0.0213333	-0.247511	-0.378857	0.17633	0.0692706	-0.185344	-0.26779	-0.0145695	-0.30784	-0.17875	-0.0487489	-0.590463	0.224417	-0.290172	-0.118831	0.322482	0.0139928	-0.119323	0.274073	0.272985	-0.181049	-0.225745	-0.0112031	0.570652	0.0759377	-0.254183	-0.137081	0.146112	0.312219	-0.148775	0.240206	0.0483546	0.039858	0.606289	0.270233	0.0696122	-0.280211	0.444535	-0.329229	0.245586	-0.390166	0.564959
0.323144	0.361282	0.381779	-0.255087	0.0212922	0.154831	0.0650256	-0.24675	0.178418	-0.224433	-0.471704	-0.173308	-0.323294	-0.0275064	0.0113913	-0.0299631	0.127826	0.320765	0.433301	0.308142	0.418534	0.523108	0.215751	0.402832	0.301616	0.192333	-0.208437	0.267698	-0.361523	-0.342931	0.401161	0.124033	0.195119	0.480935	-0.0856971	0.353207	0.117783	0.332137	-0.329727	-0.135783	-0.410601	-0.0484767	0.311211	0.227578	-0.13268	0.181938	0.200667	0.366793	0.227121	-0.199452
-0.0692741	0.476145	0.316258	0.0642859	0.0949446	0.121901	-0.126899	0.766571	0.199143	0.203123	0.102936	0.0801523	0.0656513	0.0224449	0.286643	0.264617	0.340152	0.397166	0.958263	-0.346461	-0.143541	0.317447	0.48873	0.0766466	0.657955	0.0197287	0.710615	0.325356	-0.176745	0.147325	-0.342248	0.332992	0.202997	0.461916	0.642547	-0.240728	0.537011	-0.488917	0.767338	0.418181	0.368789	0.502909	0.608582	0.653781	0.495194	0.84836	0.770162	0.70735	0.477334	0.610778
-0.350996	-0.229777	0.177342	-0.316042	0.116289	0.220325	0.266719	-0.0148786	0.065333	-0.0205454	0.216082	-0.145807	0.149317	0.0724294	0.238906	0.0689636	0.031248	0.1497	-0.270729	-0.33022	-0.0983187	0.211997	0.490179	-0.344436	0.725191	-0.146308	0.168211	-0.305373	0.0569396	0.247016	0.250949	-0.082014	0.0103852	0.166189	0.297385	0.324878	0.339807	-0.0849985	-0.114701	0.176402	0.156544	0.176316	-0.182599	0.292242	0.0294091	0.397687	0.559474	0.409906	0.204739	0.280433
0.12051	0.188798	-0.0295826	0.153453	1.00233	-0.139764	-0.148318	0.136097	0.471424	0.424313	0.259923	0.121512	0.135469	0.033599	0.0279556	0.149449	0.462663	0.31907	0.713987	0.495676	0.351934	0.157316	0.751733	0.464249	0.226479	0.216524	0.447306	0.0597023	0.152619	0.169882	0.161065	0.15261	0.41379	0.299343	0.308444	-0.00940436	0.271952	0.217241	-0.30784	0.227066	0.0916378	0.125531	0.120171	0.144716	0.423512	-0.217895	0.192311	0.227666	0.387646	0.297728
-0.0553059	0.402919	0.141361	0.316861	0.690692	0.150647	0.195101	0.216389	0.500233	0.274634	0.538359	0.140859	0.350866	0.548199	0.126882	0.311733	0.0339685	-0.179489	0.185457	0.31771	0.503833	-0.232919	0.650481	0.456918	0.411707	0.306845	-0.0781605	-0.233608	-0.260283	-0.10142	0.26318	-0.0654847	0.658722	0.613728	0.598129	0.491613	0.63951	0.632933	0.518485	0.0937663	0.179371	0.316372	0.30809	0.196442	0.207125	0.461523	-0.116436	0.0323744	0.0647402	0.249913
0.214785	0.27229	0.286017	-0.152827	0.841622	0.324431	-0.113897	0.155984	0.537524	-0.0804789	0.104184	0.0073165	0.380244	0.38161	0.28321	0.0522378	-0.00520928	0.133137	0.00396025	0.225161	0.378228	0.131721	-0.0112245	0.521809	0.114207	0.26973	-0.044282	-0.125645	0.311137	-0.0721382	0.275751	0.449773	0.741655	0.0584049	0.341536	0.343181	0.507356	0.152855	0.0821581	0.0091479	-0.0224125	0.517865	0.144596	0.510581	-0.058757	0.435412	0.26093	0.468794	0.157254	0.434994
-0.0309716	0.493755	0.61929	0.156557	0.55223	0.370282	0.423686	0.476161	0.309896	0.372331	0.364431	0.0624166	0.410293	0.401269	0.40913	0.178233	-0.111734	0.0947337	0.0371812	-0.566803	-0.444423	-0.0929723	0.428368	0.23444	0.1483	0.321546	-0.0677165	0.378697	-0.062811	0.231676	0.026785	0.424228	0.296418	0.744552	0.084674	0.172724	0.110871	0.181172	0.545917	0.603032	-0.135967	0.213813	0.406748	0.545063	0.567954	0.357286	0.277607	0.37496	0.389761	0.583959
-0.0922604	0.232091	0.24211	0.114216	0.518158	-0.233048	-0.0468278	0.10702	0.508307	-0.0240393	0.30032	0.493658	-0.0102142	0.29409	-0.0540992	0.366313	-0.238536	-0.0875658	0.0221781	0.23316	0.400663	-0.0482325	-0.072649	0.536465	-0.0431294	-0.0480984	-0.368924	-0.319854	0.00875562	-0.37814	0.456735	0.550239	0.301459	-0.0702754	0.0876192	0.0969022	0.107026	-0.224243	0.288948	0.106123	0.308741	0.0285187	0.344479	0.257076	0.0918962	0.5828	-0.0583881	0.180173	0.110641	0.308088
-0.00356391	0.154766	0.301587	-0.0795086	0.586203	-0.263505	0.252174	0.124664	0.260279	-0.121624	0.204469	0.268116	0.410517	0.315304	0.28844	0.367728	0.308925	0.289009	0.269442	-0.0678382	0.26056	0.148791	0.160022	0.301701	0.296711	0.34382	0.0648998	0.50368	0.228848	0.315131	0.261907	0.0599699	0.493294	0.366685	0.0463747	0.18227	0.228205	0.120443	0.378825	0.620127	-0.249976	0.0655274	0.238656	0.234746	0.400709	0.548517	0.0732242	0.155067	0.120988	0.595429
-0.42886	-0.0633714	0.257872	-0.127777	-0.328289	-0.350043	-0.127536	-0.152975	0.223134	-0.507674	0.0807644	-0.390755	0.0238302	0.0154298	-0.0693536	-0.0651349	-0.129488	0.239397	0.0793533	0.155286	0.121131	0.162364	0.426292	0.749275	0.545248	0.538326	0.00260012	-0.0790523	-0.310283	-0.13073	0.54632	0.555904	0.441116	0.39201	0.187501	0.104673	0.2166	0.160413	-0.319086	0.588583	-0.0176888	0.299426	0.0885224	0.351895	0.404596	0.139318	0.0242182	0.214164	0.0414082	0.418852
-0.342442	-0.279219	-0.120165	0.188407	0.418263	-0.0421528	-0.134886	0.661635	0.158201	0.121923	0.725577	0.174265	0.0697881	0.541352	0.206801	-0.0118868	0.210289	-0.0074976	0.298875	0.373374	0.281221	0.233593	0.168106	0.705186	0.340276	0.610336	0.219683	-0.636747	-0.00754229	-0.0717076	-0.184517	0.30482	0.420514	0.189657	0.14463	0.666729	0.453706	0.416003	-0.427738	0.52101	0.401521	0.453191	0.182881	0.401999	0.515938	0.339265	0.223544	0.154982	0.273168	0.374999
-0.0989743	0.199905	0.0713669	-0.0743083	0.631538	0.376985	0.206227	0.530318	0.697309	0.0137452	0.488118	0.508288	0.508902	0.664968	0.191936	0.147133	0.142141	0.0119989	0.0145076	0.235611	-0.0810337	0.251009	-0.0291554	-0.0246542	0.237482	-0.00714727	-0.0361238	-0.250091	-0.00935924	-0.549515	-0.212991	-0.171286	0.128943	0.337997	0.243048	0.349426	0.14012	0.427754	0.0772252	-0.114979	-0.122842	0.42042	0.424433	0.26143	0.100072	-0.0237865	-0.0279018	0.0429996	-0.0572047	0.437262
0.195079	0.206475	-0.425985	-0.236495	-0.476744	0.186802	-0.526409	0.0152551	0.426327	-0.399748	0.254647	0.0200389	0.270711	0.621925	0.619829	0.644071	0.195917	0.528243	0.559837	0.170533	-0.070103	0.0662487	0.173147	0.133088	0.267973	0.259727	-0.180141	0.122825	-0.184956	-0.337062	-0.373468	0.031989	0.112546	0.522983	0.311416	0.306133	0.326601	0.182076	0.530318	0.214732	0.217565	0.37224	0.0518885	0.602317	0.615028	0.486821	0.283195	0.339663	0.220618	0.66963
0.439219	0.141555	0.326446	0.667609	0.661956	0.665661	0.331417	0.346281	0.429479	0.2762	0.0164476	0.0758198	0.276656	0.53551	0.364236	0.686089	0.569206	0.200494	0.73765	0.311059	0.841509	0.0181106	0.3633	0.126652	0.534778	0.224053	0.265818	0.409026	0.43933	0.0803597	0.424361	0.232666	0.344818	0.64164	0.308077	0.379313	0.537129	0.750162	0.323507	0.322998	0.161665	0.1901	0.380002	0.0660669	0.671075	0.10712	0.650588	0.166994	0.438113	0.768964
-0.133425	-0.283226	0.409592	-0.118514	-0.191911	0.239085	-0.347984	-0.13279	-0.626321	-0.169732	-0.164676	-0.0316163	0.244416	0.345038	0.194427	-0.237195	0.23302	0.460898	0.83292	0.590337	0.119756	0.0102972	0.0240761	0.333666	0.12021	0.221378	0.196769	-0.110925	0.173221	0.252187	0.371015	0.244123	0.903804	1.02139	0.566383	0.681182	0.51343	0.654903	0.171051	0.382314	0.0463042	0.0877465	0.739928	0.345791	0.909482	0.850944	0.306938	0.426591	0.623385	0.694181
-0.288645	-0.0536393	0.4472	-0.603251	0.11165	-0.470853	-0.0888944	-0.212057	0.275141	0.0113839	0.250088	-0.0198322	-0.157913	0.240816	-0.1909	-0.281557	-0.114142	0.0243617	-0.198463	0.35835	0.598138	0.149986	-0.048262	0.232654	0.0613299	0.415347	-0.695903	-0.214638	0.130365	-0.24894	0.404086	0.555471	0.0972537	0.519193	0.219666	0.336337	0.0131072	-0.155333	0.403258	0.113503	-0.202189	0.0848403	0.482894	0.256328	0.23441	0.498065	-0.148668	-0.137476	0.0265637	-0.0167191
-0.271268	-0.391343	0.586299	-0.721618	0.175998	0.197392	-0.165254	-0.398012	-0.265058	0.225508	-0.534414	0.0662739	0.0600735	0.230816	0.475875	0.080872	0.0525218	0.534186	0.782019	0.230864	0.2349	0.393345	0.537175	0.137379	0.846508	0.297156	1.33366	0.408298	0.183072	0.637671	0.605568	0.533729	0.743678	0.543231	0.570887	0.753151	0.861986	0.614364	0.352231	0.641763	0.123939	0.454589	0.197317	0.281249	0.527928	0.32837	0.238539	0.628614	0.254517	0.387274
0.338807	0.400927	0.589381	-0.0442378	0.0922673	0.274399	0.166343	-0.10477	0.465759	0.175515	-0.274724	-0.250121	0.27285	0.592085	0.101486	-0.454156	-0.19006	0.288144	0.22676	0.348369	0.204755	0.0774484	0.13844	-0.251127	0.310646	-0.36158	0.327087	0.375041	-0.204093	0.227311	0.674433	0.402688	0.217867	0.29071	0.135447	0.067234	0.192325	0.179038	0.0434862	0.130358	-0.208737	0.353796	0.0356877	0.150016	0.357031	0.297076	0.278369	0.712534	0.080636	-0.0775614
-0.408734	-0.283463	0.214784	-0.00158576	0.373569	0.0745571	0.598397	-0.274697	0.404417	0.307751	-0.187359	-0.0985099	0.232663	0.201219	0.341498	0.0970633	0.188555	0.490613	0.330015	0.196943	0.0515487	0.223983	0.444578	0.108404	0.749699	-0.274805	0.844169	0.25902	-0.092295	-0.084972	0.606654	0.711535	0.652505	0.629454	0.542242	0.847076	0.720378	0.908379	-0.0912478	0.697252	0.14064	0.264961	0.183351	0.243921	0.353115	0.346672	0.111079	0.211006	0.277912	0.0143021
-0.204202	-0.169213	0.586132	-0.312927	-0.088665	0.262885	0.623025	-0.284709	-0.078293	0.163913	0.0115622	-0.111857	-0.437547	0.198379	0.827347	0.851313	0.712731	0.963457	0.954028	-0.0665631	-0.242574	0.162515	0.778732	0.389109	1.10245	0.00349314	0.932345	0.43831	0.387265	0.784268	0.840814	0.853855	0.368058	0.864805	0.925272	1.12289	0.527077	0.576344	0.212549	0.871295	0.149344	0.450956	0.324532	0.440463	0.87612	0.864555	0.412111	0.343133	0.798691	0.836172
0.131291	0.276866	1.00292	0.411658	0.530467	0.121588	0.197161	0.0846489	0.517813	0.095722	0.646952	0.323984	0.276972	0.48276	0.414511	0.271766	0.8248	0.871684	0.720006	0.187199	-0.0971592	0.0474664	0.766312	0.395679	1.04762	0.215674	0.841339	0.568907	-0.0955067	0.514089	0.981168	0.674074	0.0292307	0.958558	0.837998	0.555574	0.331702	0.0870944	-0.330257	0.564822	0.445805	0.397333	0.204214	0.0514586	0.655404	0.263794	0.627586	0.376959	1.19197	0.89098
0.156987	0.132727	0.814747	-0.171288	0.039532	0.333042	-0.462416	0.0470257	0.174347	0.0506645	0.354628	0.172793	-0.110882	0.269403	0.259471	0.293799	0.239816	0.792305	0.636163	-0.115433	-0.266697	-0.223219	0.424129	-0.208915	0.774357	-0.185663	0.090868	-0.0920303	-0.14829	0.00534787	0.72214	0.819929	0.501752	1.06802	0.801024	0.86515	0.372775	0.59952	0.1776	0.132395	0.263495	0.47791	0.580511	0.542878	0.879576	0.721617	0.398683	0.831488	0.60118	0.950235
0.528883	0.62566	0.660017	0.165531	0.1175	0.268263	0.341947	0.605471	0.551694	0.297045	0.562079	0.0676081	0.0146487	0.680044	0.320538	0.167354	-0.439927	0.175808	-0.0534891	-0.3747	-0.249097	0.173549	0.0732195	-0.223619	0.147927	-0.112061	-0.159068	-0.237317	-0.230725	-0.536013	0.774853	0.694447	0.261072	0.308079	0.342018	0.510059	0.266519	0.935473	0.162949	0.154891	0.220869	0.0709241	0.490092	0.401906	0.22697	0.523952	0.171943	0.627766	-0.23825	0.672998
-0.0447627	-0.238937	0.118647	-0.0140427	0.270987	0.0370221	-0.217332	-0.0957817	-0.0280396	0.273704	0.0446533	0.276998	-0.150724	0.0936148	0.187714	0.508315	0.210678	0.671095	0.753723	0.119494	-0.144317	0.0688419	0.296608	-0.217648	0.579269	-0.131027	-0.0806001	-0.0763587	-0.00959141	0.126278	0.405553	0.460688	0.513773	0.459083	0.445142	0.40272	0.222583	0.303618	-0.0773516	0.163603	0.0871806	0.39484	0.374006	0.131449	0.746667	0.492661	0.449876	0.288773	0.510178	0.428979
0.307869	0.258594	0.88276	0.532638	0.138468	0.236788	-0.0435572	0.141753	0.255478	0.172284	0.0588265	0.0262788	-0.0470861	0.3902	0.24673	0.250769	0.12148	0.571846	0.31085	-0.129619	-0.0417817	-0.346362	0.703952	-0.229129	0.582458	-0.361033	0.168828	-0.411086	-0.249311	-0.329678	0.649415	0.46555	0.603328	0.838669	0.500472	0.642279	0.635426	0.46592	0.272806	0.467532	0.272904	0.172202	0.518873	0.499955	0.614319	0.569519	0.22722	0.386616	0.198437	0.303442
0.132658	-0.109153	0.0296215	0.013227	-0.152455	0.218631	-0.314711	-0.422899	0.0674628	0.118849	-0.0843742	0.206306	-0.0577151	0.142654	0.328196	0.138463	0.0289452	0.425219	0.115247	-0.299861	-0.480815	0.250153	-0.0388893	-0.471016	0.429299	-0.490294	0.0355468	-0.320418	-0.120651	-0.263091	-0.0267745	0.365649	0.0255159	0.292552	0.208491	0.546028	-0.0199029	0.0686122	0.310645	0.0928408	0.28145	0.10604	0.146265	0.637566	0.354332	0.440258	0.143073	0.729779	0.376458	0.432954
0.963533	0.219699	0.572661	0.849303	0.629703	0.488169	0.4377	-0.00680574	0.218434	0.45015	-0.473219	0.398523	0.395112	0.394823	-0.0693445	-0.0717477	0.240282	0.319593	0.00311775	0.0583718	-0.194049	-0.0124031	-0.0534517	0.168996	0.698145	0.172975	0.198313	-0.0571639	0.505918	-0.125161	0.698985	1.00483	0.406715	0.698077	0.506745	0.893809	0.636492	1.00361	0.224022	0.498757	0.201147	0.414216	0.286774	0.195482	0.505263	0.644125	0.0598875	0.753338	0.197118	0.447463
-0.101313	-0.362047	0.245791	0.0465392	-0.180363	0.093203	-0.103719	-0.145281	-0.329843	0.324657	0.00741151	0.402068	0.141073	0.0810248	0.12436	0.424514	0.287611	0.574018	0.188487	0.321109	-0.0738017	0.188776	0.291945	-0.153455	0.298949	0.0347863	0.196292	0.347581	0.0341622	0.388754	-0.0937873	0.267688	0.301631	0.231373	0.255471	0.380082	0.188737	0.404583	-0.213851	0.266213	-0.0238516	0.207765	-0.0351631	0.306911	0.340628	0.55132	-0.0395511	-0.0469061	0.12113	0.36723
0.497772	0.389779	0.643915	0.398143	0.360233	0.527648	0.614959	0.054008	0.0577422	0.0955278	-0.322733	0.00418484	0.271394	0.295631	0.297013	0.0749746	0.0651756	0.224553	0.19144	-0.383711	-0.100093	0.0230787	0.424903	-0.126138	0.886617	-0.0266885	0.377897	0.263856	0.234761	0.0510994	0.792653	0.693211	0.431342	1.00387	0.813011	0.93939	0.457515	0.763889	0.146286	0.778543	-0.0322227	0.121383	0.492764	0.44221	0.764886	0.681798	0.194807	0.913479	0.417056	0.709885
-0.187805	0.084394	0.53993	0.0681422	0.19913	0.134185	-0.0705129	-0.251533	-0.00592228	0.0505916	-0.0498315	0.353521	-0.123183	0.274343	0.20154	0.365051	0.315723	0.607054	0.335645	0.354232	-0.216693	0.29314	0.324632	-0.0427004	0.672117	0.0796441	0.200753	0.408872	0.103676	0.233773	0.212608	0.141293	0.237882	0.436643	0.30276	0.351894	0.0592982	0.226917	0.265404	0.375449	0.302301	0.479402	0.722036	0.342456	0.615714	0.217856	0.359545	0.24442	0.369807	0.710775
0.41226	0.0516777	0.299735	0.287236	-0.192495	0.37383	0.290557	-0.177063	0.0972637	-0.070221	-0.451355	0.000421171	-0.184665	0.415405	0.0630148	-0.196352	-0.0945365	0.514204	-0.00940881	0.00901002	0.0424381	0.078774	0.0479537	-0.362657	0.706783	0.0896632	-0.0853289	0.185175	0.192879	-0.225116	0.74327	0.94857	0.603377	0.5969	0.495851	0.750658	0.501162	0.924109	0.183912	0.30024	-0.00616876	0.389603	0.499504	0.537599	0.638533	0.467881	0.00874456	0.388499	0.332124	0.442627
0.420719	0.111115	0.315246	0.545682	-0.221687	0.535971	0.425517	-0.266573	0.217528	0.150477	0.0560299	-0.0508363	0.0137098	0.52434	0.679674	0.355943	0.228969	0.409542	0.167119	-0.136993	0.248807	0.0622735	0.0640511	0.0132414	0.917294	0.141978	0.668273	0.215193	0.480403	0.226963	0.38105	0.782434	0.808673	0.687235	0.490391	0.992826	0.605587	0.674725	0.123773	0.651321	0.329124	0.527588	0.382832	0.814444	0.69113	0.46474	0.236003	0.690649	-0.0698547	0.413324
0.152824	-0.608752	0.0103253	0.33634	-0.660338	0.114925	-0.626791	-0.000707723	-0.332011	0.24528	-0.552553	0.160289	0.0101039	0.20853	0.11552	-0.147539	-0.223123	-0.115925	-0.335431	0.199037	0.01187	-0.0940719	0.0603647	0.206544	0.0507048	0.0137692	-0.429001	-0.224781	-0.236866	-0.51275	0.393146	0.765851	0.386717	0.37529	0.155112	0.225673	0.20218	-0.145836	0.0859177	-0.0514323	0.128966	0.74871	0.416715	0.461118	0.308513	0.35463	0.0605524	-0.32354	-0.247703	0.360651
-0.00332377	-0.0941585	0.462521	0.0018762	0.276913	0.446703	0.220909	-0.359682	0.379581	0.284066	-0.197778	-0.170293	0.0251238	0.230596	0.568889	0.344351	0.230975	0.271445	0.0704941	-0.482343	-0.492388	-0.0365334	0.0963954	-0.359617	0.676638	-0.361106	0.235512	-0.174907	0.472817	-0.00563754	0.270424	0.733625	0.91683	0.741199	0.547158	0.920673	0.96254	0.44436	0.127465	0.847544	0.232074	0.391362	0.345684	0.824317	0.590547	0.579024	0.0431184	0.395963	-0.325112	0.429673
0.30406	0.347235	0.328512	0.62139	0.0628872	0.600695	0.0762082	-0.253263	0.403828	0.0402167	0.345669	-0.182107	0.680586	0.525815	0.277554	0.380404	0.325073	0.711891	0.403031	0.329426	-0.0148158	0.322214	0.068099	-0.135474	0.373578	0.20723	0.321253	0.417768	0.363492	0.150594	0.231389	0.275349	0.684146	0.548357	0.358771	0.494623	0.143919	0.27056	0.189471	0.266947	0.187403	0.544697	0.662215	0.518036	0.709802	0.608779	0.482097	0.584229	0.579137	0.834264
-0.165423	0.364805	0.135327	-0.0171924	0.584554	-0.0307057	0.00981293	-0.0177306	0.746539	-0.176201	0.591629	-0.0613873	0.521351	0.610252	-0.022921	-0.0934536	-0.25497	0.130783	0.10289	-0.224893	-0.141718	-0.0649118	0.281169	-0.160302	0.433484	-0.168506	-0.021119	0.0176112	0.123749	-0.0171585	-0.182677	0.281753	-0.0146323	0.355734	0.202565	0.409149	0.0211587	0.574696	-0.367693	0.356888	0.288208	0.553507	0.319837	0.527831	0.455428	0.439739	0.103779	0.178003	0.158243	0.515102
0.287224	0.405947	0.633264	0.122761	0.311791	0.267706	0.236897	-0.0531407	0.743692	-0.15676	0.272056	-0.510126	0.476665	0.20131	-0.531202	-0.278803	-0.222003	0.180281	0.0994774	-0.159226	-0.194189	-0.178953	0.180005	0.0445834	0.40253	0.0380269	-0.0435612	-0.315279	-0.259421	-0.162809	0.843388	0.416538	0.560839	0.676834	0.423053	0.494386	0.348931	0.502564	0.0994874	0.557596	0.46586	0.666667	0.868388	0.343967	0.668572	0.556366	0.321995	0.877782	0.403751	0.873511
0.064253	-0.110842	0.129832	0.264783	-0.503776	0.497532	0.183954	-0.161998	-0.0121951	0.172743	0.139064	0.0791201	0.410406	0.227101	0.545532	-0.00236879	-0.275279	0.25105	0.453988	-0.14298	-0.31435	0.485162	0.149341	-0.293212	0.187445	-0.156321	0.368723	0.417349	0.517745	0.411011	-0.116012	0.366265	0.272118	0.297343	0.00877619	0.379934	0.342456	-0.0709449	0.351514	0.392861	0.148045	0.755152	0.452277	0.521479	0.54621	0.434475	0.336948	0.636681	0.0825823	0.840242
0.82832	0.551102	0.237725	0.601934	0.467542	0.669818	0.257028	0.0540542	0.485307	0.273509	0.0617326	0.610621	0.454675	0.502978	0.394833	0.468146	0.0462419	0.386301	0.453997	-0.458922	-0.294269	-0.147935	-0.171763	0.0589997	0.116889	0.0687963	-0.0840041	-0.353339	0.0949256	-0.12125	0.637437	0.344663	0.578448	0.207044	-0.15697	0.294964	0.771144	0.643228	0.0650005	0.508995	-0.302779	-0.285863	-0.013585	0.178276	0.400614	0.76599	0.415838	0.821792	0.221154	0.658032
0.664085	0.281474	0.387683	0.406868	-0.0373971	0.412475	0.639205	0.164412	-0.0494799	-0.0105793	-0.23568	-0.0120003	0.132518	0.341176	0.290779	-0.262727	-0.133899	0.321964	0.140833	-0.285419	-0.139413	-0.635182	-0.0428641	-0.691597	0.327135	-0.375549	0.166181	-0.200294	0.0776953	-0.408475	1.05046	0.415172	0.749834	0.668148	0.234576	0.817573	0.861765	0.830381	0.481978	0.736246	0.388615	0.354211	0.352869	0.477632	0.512006	0.567863	0.211347	0.764158	0.264016	0.412516
0.251697	-0.0409236	0.502124	0.203873	-0.281355	0.245315	-0.522747	-0.145759	-0.371041	-0.319221	-0.468009	-0.442626	-0.0702415	0.251584	0.143039	0.0847288	0.17258	0.413998	0.756696	-0.162073	-0.131259	-0.310806	0.448378	0.154098	0.441352	-0.342319	-0.227658	-0.137193	-0.13832	-0.44857	0.902781	0.801539	0.929661	1.0688	0.997662	0.883958	0.754783	0.539052	0.422967	0.736506	0.331973	0.356676	0.922575	0.486939	0.879328	0.994599	-0.0122211	0.518558	0.482857	0.736837
0.633638	0.0810917	0.259874	0.322782	-0.104507	0.69414	0.433794	0.103793	-0.0415977	-0.185764	-0.133915	-0.0144874	-0.0945684	0.263472	0.0944269	-0.134815	0.311955	0.373052	0.227233	-0.303927	-0.101808	-0.350497	-0.0710343	-0.374883	0.436255	-0.295119	0.286564	-0.40855	-0.0109991	-0.634399	0.699139	0.123102	0.567936	0.773905	0.497284	0.617185	0.575279	0.571904	0.115465	0.303297	-0.246498	0.166105	0.481058	0.20401	0.292736	0.390175	0.301212	0.423155	0.364452	0.463623
0.647675	0.458706	0.382777	0.096925	0.534286	0.175151	0.34406	0.0479829	0.571932	0.0230568	0.137697	0.404115	0.313217	0.43876	0.173581	0.246265	0.0834383	0.582315	0.760429	0.350842	-0.0805431	0.303321	-0.26774	-0.314595	-0.0529442	0.000626594	0.0282083	0.179173	-0.341352	-0.48986	0.391847	0.718671	0.336662	0.10536	0.260137	0.655932	0.453407	0.740944	0.423763	0.46922	0.250774	0.0290258	0.0534547	0.269593	0.379238	0.620839	0.187502	0.618435	0.283639	0.620061
0.176486	0.407817	0.332918	0.081043	-0.0342314	0.625387	-0.439478	0.467758	-0.00379966	0.130241	0.240195	0.261392	-0.504082	0.116721	1.04512	0.0858308	0.149871	1.09605	0.765846	0.788486	0.699383	0.464907	0.138162	0.546064	0.0214655	0.630928	-0.0130767	0.701146	0.00475123	0.0425122	0.313307	0.237157	0.0879679	0.54081	0.345676	0.490866	0.541912	0.716211	0.300333	0.473889	0.0470933	-0.272844	0.175224	0.722652	0.713309	0.769992	0.43136	0.830681	0.952744	0.688778
0.372426	0.107631	-0.101703	0.382978	0.126675	0.610075	-0.258514	0.359448	0.11092	0.216783	-0.0449226	0.606034	0.465352	0.169169	0.177909	0.273142	0.281535	0.44049	0.368901	0.279978	-0.237387	0.515933	-0.147572	0.25339	0.359004	0.294658	0.284162	0.13067	0.27337	-0.0749976	0.209573	0.547221	0.356616	-0.044845	0.318339	0.721558	0.549233	0.812835	0.244914	0.694718	0.30449	0.0402997	0.0752956	0.630636	0.087297	0.569733	0.0550729	0.586548	-0.243514	0.352977
0.834958	0.468087	0.333631	0.444011	-0.08916	0.464314	0.698692	0.989361	0.510586	0.590458	0.669499	0.337706	0.237882	0.136745	0.971442	0.665201	0.670009	0.378903	0.665709	-0.190658	-0.245399	0.994062	0.732786	0.757114	0.472948	0.274642	0.147537	0.14498	0.399719	0.231779	0.493936	0.951273	0.839994	0.727901	0.433728	0.470124	1.05354	0.408139	0.86311	0.575503	-0.176746	0.655029	0.188079	0.635616	0.351235	0.189286	0.774095	-0.0068865	0.513713	0.629956
0.151073	0.42121	0.483741	0.0584149	-0.144819	0.239305	0.196021	0.693153	0.408409	0.0982549	0.322452	0.605293	0.338642	0.195466	0.684688	0.776881	0.61246	0.388199	0.419817	0.040119	0.113959	0.933013	0.491175	0.841831	0.49144	0.708202	0.299583	0.763128	0.381806	0.312766	0.44506	0.862915	0.671774	0.618481	0.566929	0.544874	0.790915	0.711789	0.601236	0.909801	0.159539	0.832352	0.088921	0.526332	0.299468	-0.327112	0.514452	0.118902	0.3524	0.244422
0.700793	0.394591	0.405286	0.540022	-0.223572	0.215019	-0.237616	0.336348	0.250871	0.226247	0.622915	0.538493	0.303972	0.270707	0.750154	0.814829	0.645428	0.721052	0.644426	-0.0759189	-0.363695	0.784778	0.375451	0.382274	0.278509	0.0686573	0.271272	-0.0774514	0.304731	0.304679	0.864064	1.17873	0.849402	0.37821	0.39256	0.0243634	0.290041	0.228493	0.0894102	0.385018	-0.060321	0.125914	0.106379	0.707676	0.449208	-0.033147	0.491127	0.187572	0.386554	0.279475
-0.0121785	0.433042	0.179408	0.316069	0.232672	0.349863	0.66466	0.374158	0.802157	0.666699	0.511163	0.273285	0.663567	0.48425	0.269557	0.262035	0.215427	-0.292845	-0.433793	0.373164	0.104926	-0.00258092	0.0507091	-0.0108301	-0.315714	-0.353394	-0.396643	-0.247109	0.347788	0.227473	0.362285	0.631548	0.483561	-0.0507015	-0.0485021	0.243916	0.496129	0.27821	0.969528	0.524165	0.324039	0.695837	0.318539	0.802845	-0.445891	0.640747	-0.384632	-0.086572	-0.50499	0.469033
0.600835	0.429722	0.12576	0.107796	0.54894	0.455627	-0.110354	0.392414	0.38031	0.435787	0.273092	0.506182	0.133015	0.241269	0.499473	0.18008	0.281538	0.182245	-0.107194	-0.131962	-0.00666569	0.538637	-0.00938203	0.55568	0.0888804	0.466673	-0.0378029	0.0373732	0.0479542	0.0095116	0.427711	0.436667	0.157462	-0.0660727	-0.21858	0.408086	0.571823	0.723445	0.0715294	0.480617	0.138481	0.397037	-0.0943914	0.298045	-0.178932	0.33123	0.387703	0.593733	-0.270343	0.107806
0.533877	0.569985	0.240722	0.531056	0.480071	0.445258	0.495213	0.465873	0.252635	0.447739	0.828909	0.487344	0.652329	0.421842	0.428037	0.203993	0.083866	-0.00346338	0.79651	-0.202028	-0.438212	0.311404	0.246629	0.0643091	0.197663	0.139843	0.295253	-0.0164953	-0.162033	0.246422	0.751684	0.538798	0.883813	0.520521	0.365383	0.669261	0.741847	0.945861	1.00568	0.594716	0.011947	0.719503	0.496176	0.550514	0.728888	0.346777	0.0961631	-0.371183	-0.0479485	0.633135
0.574511	0.173179	0.156633	0.223789	-0.0255363	0.330958	0.443201	0.186302	0.293441	0.331329	0.203205	0.525287	0.902838	0.3707	0.146238	0.104671	0.152212	-0.600224	-0.710696	-0.183616	-0.249767	0.0394072	0.0639299	0.128683	-0.167277	-0.140511	-0.370723	-0.0639015	-0.0146956	-0.406605	-0.101011	0.483217	0.0978535	-0.200016	-0.118041	0.101498	0.219224	0.207844	0.0598885	0.843262	0.213807	0.206053	0.109319	0.524309	-0.408453	-0.0451003	-0.0614207	0.190304	-0.40941	-0.0674921
0.636429	0.390349	0.00181377	0.590182	0.282143	0.500261	0.364415	0.507294	0.470198	0.615511	0.146292	0.529911	0.319985	0.370462	0.131752	-0.0752244	-0.00101303	-0.155459	-0.634887	-0.333341	-0.184738	0.071284	-0.329337	0.0992722	-0.351435	0.224838	-0.158476	0.0886471	-0.0258813	-0.319067	0.00237293	0.085195	0.361867	-0.368194	-0.230394	0.263498	0.68681	0.600045	0.0754419	0.428835	-0.064379	-0.0131354	-0.159431	-0.0660868	-0.371324	0.147857	-0.135131	0.447871	-0.318079	-0.472615
0.626983	0.479324	-0.0272197	0.437399	-0.0977455	0.10121	0.820874	0.658105	0.47652	0.155988	0.246979	0.64768	0.172134	0.17641	0.795886	0.942634	0.546327	0.475153	0.915535	-0.442599	-0.368028	0.854892	0.198716	0.160885	0.266312	-0.110108	0.584081	0.265106	-0.115524	0.0312674	0.494469	0.960725	0.691724	0.523685	0.616575	0.384908	0.557777	0.842761	0.487428	0.549205	0.540214	0.417175	0.627054	1.21582	0.697072	0.254944	0.509211	0.256648	0.114813	0.419098
0.184776	0.284876	0.477725	0.267023	0.152187	0.354155	0.48556	0.276773	0.266431	0.459335	0.468513	0.50504	0.395062	-0.0033203	0.543676	0.462628	0.611469	0.277088	0.0688093	-0.098555	-0.118312	0.23724	-0.157222	-0.0128328	-0.0819345	0.209019	-0.243502	-0.124659	0.126943	0.0242034	0.725144	0.870974	1.18017	0.469037	0.291329	0.619894	1.09492	0.837945	0.8496	0.603172	0.64078	0.524219	0.61132	0.528525	0.420806	0.129922	0.382042	-0.0885543	0.185485	0.40243
0.527975	0.344334	0.251971	0.388125	0.175655	0.535145	0.0694751	0.289714	0.448874	0.32401	0.300478	0.402444	-0.0126384	0.249726	0.517022	0.67041	0.37751	0.163077	0.190638	-0.155765	0.0295052	0.241544	0.0222505	0.348144	0.115363	0.394842	-0.0949081	0.0188382	0.32458	0.186369	0.349277	0.289743	-0.266676	-0.0675767	0.0225711	0.300975	0.7215	0.764234	0.142596	0.546777	0.250612	0.151059	-0.0756002	0.502741	-0.0718694	-0.10936	0.565831	0.33397	0.164053	0.080532
0.34852	0.308981	-0.299517	0.582831	0.247896	0.280749	0.0602661	-0.157394	0.179538	0.49349	-0.143237	0.362641	-0.110166	0.0451656	0.692195	0.655998	0.671501	0.139717	0.172042	-0.173995	-0.110318	0.255783	-0.0127041	0.0486375	0.307553	0.173109	0.237504	0.0092854	0.315932	0.239808	0.415328	0.445711	0.800898	0.169177	0.0874906	0.471753	0.899225	0.65986	0.346411	0.393864	0.251697	0.450266	-0.166823	0.31596	-0.0400109	0.0454719	0.260154	-0.511374	-0.112907	-0.460217
0.31248	0.788962	0.278084	-0.0883287	0.764114	0.144443	0.206977	0.420605	0.602709	0.0640397	0.541826	-0.115461	0.0348969	0.490804	0.0963582	-0.509554	-0.42081	-0.334711	-0.480219	-0.663034	-0.23538	-0.0818095	-0.486838	-0.235376	-0.244935	-0.157689	-0.708819	-0.0696047	-0.314654	-0.637208	0.00355014	0.233952	0.771154	0.214825	0.440633	0.744767	0.678105	0.702941	0.331416	0.112245	0.404011	0.207965	0.451209	-0.0209264	0.341715	0.641527	0.117007	0.755318	-0.0154999	0.874984
0.227151	-0.164246	0.261841	0.211628	0.531819	0.213966	0.09387	0.553609	0.03463	0.00427558	0.117654	-0.0125336	-0.253299	-0.167428	0.427615	0.521741	0.424981	0.29177	0.36755	-0.164767	-0.501953	0.293518	0.303678	-0.342097	0.156154	-0.271007	0.0026348	0.0989672	0.510822	0.120854	0.0525602	0.348828	-0.121317	0.331016	-0.00919717	0.182494	-0.053829	0.325737	-0.0575457	0.150567	0.174283	-0.197291	-0.0740723	0.349094	0.484092	0.56534	0.521594	0.559299	0.796738	0.331624
0.0889535	0.449458	0.252619	0.42061	0.487615	0.074658	0.00210618	0.626028	0.55083	0.36367	0.3712	0.387028	0.123939	0.363919	0.170056	-0.0963721	0.4238	-0.00278353	-0.123063	0.412365	-0.370415	0.53392	0.512434	0.0902803	0.229786	0.0415495	0.172739	0.375784	0.38861	0.143327	-0.0156568	0.249152	-0.0295141	0.440285	0.315968	0.102158	-0.280694	-0.183326	-0.181141	0.177889	0.427935	0.00471845	-0.155941	0.316549	0.0603521	0.331848	0.438923	0.54746	0.392397	0.100675
0.878306	0.161753	-0.00805429	0.405159	0.526606	0.307837	0.0873443	0.499249	0.358592	0.343267	0.384712	0.791156	0.452639	0.264743	-0.196635	0.13111	0.444738	-0.121613	-0.249513	-0.330623	-0.533708	-0.22633	-0.223995	-0.314688	0.0149587	-0.175388	-0.0384314	-0.304978	0.137944	-0.254539	0.0375552	0.195063	-0.170831	-0.199862	-0.135307	0.0354997	-0.0385598	0.117436	0.104411	0.164674	0.273552	0.0456132	-0.42575	0.427979	0.513135	0.172857	0.318269	0.308037	0.343376	-0.0268498
0.791606	0.108593	0.0306807	0.118762	0.524459	0.242819	-0.136596	0.482657	0.112054	0.461019	0.330607	0.742172	0.102263	-0.0146509	0.0791878	0.202245	0.272441	0.647384	0.520754	0.404743	-0.0683442	0.466679	-0.0121015	-0.0548571	-0.294091	-0.0754796	0.311482	0.454535	0.457021	0.043743	0.237987	0.446404	0.0177875	-0.102606	-0.284597	0.174353	-0.160438	-0.244374	0.113971	-0.0505166	0.244732	0.107018	-0.219305	0.565534	0.825255	0.247682	0.298827	0.235866	0.203516	0.0721643
0.512825	0.155057	0.102341	0.215426	0.279641	0.405354	0.258866	0.414222	0.462419	-0.150689	0.32732	-0.025852	-0.017867	0.191548	-0.433482	0.00846	0.072369	0.221188	0.0460362	0.3468	0.330922	-0.13176	-0.0375442	-0.387056	0.0334456	-0.330781	-0.204352	0.444272	0.513102	-0.256781	-0.116823	0.0743962	-0.438854	-0.237805	-0.241981	-0.271246	-0.180423	0.0556184	-0.0504927	0.160125	-0.0206797	-0.357933	-0.56865	0.184629	0.303613	0.0252431	-0.280629	-0.216863	0.104553	-0.089054
0.0610533	0.226326	0.00547893	0.105592	-0.0994295	0.494513	-0.00529088	0.494029	0.636651	-0.219753	0.0449746	-0.327404	0.0866468	-0.26071	-0.119077	0.0628786	0.177458	0.0737826	0.56802	-0.021811	0.0852163	0.354947	0.324433	-0.124718	0.436626	0.0293629	0.0643394	0.036015	0.238216	0.00739089	0.247302	0.0969265	0.266763	0.579183	0.222764	0.13797	-0.0359997	0.538543	-0.128749	0.496212	-0.00945118	-0.0412906	-0.432249	0.32511	0.664708	0.382265	-0.0689943	0.139878	0.603149	0.154201
0.0238122	0.0472986	-0.27909	0.108235	0.397892	0.0263055	0.464867	0.241779	-0.0073124	-0.189035	-0.0167552	-0.329468	-0.154175	-0.038259	0.0479247	-0.136905	-0.117041	0.0429487	-0.38343	0.168643	0.156986	-0.152291	-0.153192	0.165959	-0.248966	0.354436	-0.219365	0.253494	0.39576	0.181842	-0.237805	-0.219857	-0.581681	-0.31461	-0.374251	-0.345134	-0.274079	0.338024	0.00487449	0.0493719	-0.169326	-0.556429	-0.591635	-0.278421	-0.152506	0.34613	0.364995	0.0194538	0.24393	0.019291
0.349652	0.518706	0.804976	0.283482	0.798616	0.384657	-0.376445	0.515749	0.341688	0.150802	0.427367	-0.140619	0.193076	0.443096	-0.0160684	0.229622	0.307058	-0.160667	-0.560131	0.189804	0.726609	-0.298321	0.678061	0.734635	0.03304	0.491459	-0.159488	0.480841	-0.0934025	0.305649	0.5275	0.126051	0.287762	0.347627	0.27356	0.0967268	-0.284801	-0.110938	-0.146853	0.264991	0.220165	0.788906	0.305883	0.616977	-0.451587	0.436951	-0.340634	-0.413594	-0.210069	0.102378
-0.109813	0.106537	0.524788	0.0624112	-0.14206	0.215363	-0.178925	0.420964	0.34956	0.190845	0.369967	0.219283	0.040518	0.0973242	-0.0102653	0.0200151	-0.234444	0.324172	0.214018	0.2777	0.496628	0.279271	0.0521997	0.238167	0.370958	0.191958	0.499421	0.49304	0.167564	0.277906	-0.0885818	0.390374	0.346962	0.592842	0.0572077	0.385599	0.407906	0.11365	0.210469	0.436181	0.673989	0.282256	0.257964	0.0778956	0.76394	0.721715	-0.116635	-0.0306717	0.409929	0.562492
0.0755784	-0.0897899	0.0525903	0.112832	0.50708	0.344299	-0.260004	0.165135	-0.109309	0.251585	0.137139	0.303881	0.0323726	0.0869441	0.281865	-0.177302	-0.378177	0.104273	-0.35113	0.352915	0.553098	0.000182958	0.190314	0.120627	0.165538	0.185711	0.208901	0.416568	0.296048	-0.0156811	-0.405019	0.252185	-0.333054	0.04357	-0.22785	-0.181714	-0.432789	-0.1117	0.270607	0.308719	0.00393315	0.144264	-0.158306	-0.113317	0.487052	0.356236	0.382127	0.265778	0.491603	0.644023
0.318733	0.501534	0.746543	0.43697	0.608443	0.6833	0.100431	0.378293	0.322983	0.42111	0.443752	0.238846	0.226892	0.579887	0.0799956	0.537608	-0.0485369	0.452022	0.300651	0.0751208	0.370051	-0.223826	0.387698	0.533263	-0.0823867	0.516749	0.0603566	0.535134	-0.0343277	-0.318	0.39784	0.0349998	0.0243635	0.102294	0.108722	0.0697465	-0.19241	0.146755	-0.240957	0.163503	0.288544	0.478454	-0.0476583	0.80418	0.119606	-0.121233	-0.417903	-0.601549	0.0221078	-0.243831
-0.0437304	0.302441	0.509835	-0.0786795	0.535447	0.397863	-0.385643	0.677762	0.321544	0.00222761	0.68169	0.177891	0.120453	0.382784	-0.149469	-0.0134235	-0.133881	0.0443596	-0.0612741	0.41698	0.326626	0.594903	0.283185	0.371222	0.296069	0.609513	0.682608	0.44141	0.521678	0.610392	-0.244017	0.133979	-0.164683	-0.284849	-0.255841	0.14465	0.0254467	-0.10119	0.234761	0.284736	0.615247	0.520721	0.102407	0.165897	0.77303	0.62148	0.175225	-0.270407	0.427403	0.0237216
-0.0833786	-0.391943	-0.254635	0.0942977	-0.0438476	0.639786	-0.0791835	-0.0479334	-0.26843	0.187496	0.201459	0.1995	-0.418802	-0.183169	0.0783316	-0.0171915	0.0814921	0.107138	0.276744	-0.228844	-0.359902	0.389252	0.321724	0.102338	0.168591	-0.231113	0.272007	0.476283	0.516809	0.235767	0.337608	0.298539	-0.142133	0.0622521	-0.0622376	-0.149072	-0.178449	-0.15514	0.113647	0.643476	0.236191	-0.126154	-0.297919	0.147351	0.225862	-0.0642112	-0.56846	-0.1126	0.186271	-0.28347
-0.126958	0.109532	0.131807	-0.130147	0.634822	0.106516	-0.15787	0.460196	0.18894	-0.0440594	0.476541	0.166536	0.244255	0.421393	-0.231873	0.0435731	-0.47517	0.0111494	0.058451	0.492806	0.369147	0.447545	-0.155906	0.254114	-0.00775363	0.644047	0.737341	0.40595	0.774742	0.606475	-0.250086	0.313509	-0.126087	-0.435375	-0.39752	0.125577	-0.00404193	0.104875	0.162611	0.311222	0.461507	0.25898	-0.155115	-0.0392575	0.654862	0.355518	0.00888045	-0.245666	0.063243	0.0114712
-0.309041	0.247847	0.15859	0.234225	0.174603	0.222297	-0.0548473	0.38703	0.367248	0.0953882	0.661566	0.252757	-0.267274	0.201353	-0.219871	-0.222524	-0.567042	-0.108675	-0.0206024	-0.226002	-0.235201	0.237831	0.34907	0.254706	0.00541285	0.432901	0.619832	0.653051	0.38062	-0.0458159	-0.299648	0.154373	-0.112564	-0.205995	-0.035865	-0.0647822	-0.0358511	-0.115611	0.109472	0.499301	0.127558	0.013324	-0.53223	0.141719	-0.0106342	0.0819966	-0.523978	-0.235774	-0.0140857	-0.307065
0.166185	-0.370926	0.368267	0.359218	0.376963	-0.0303372	0.359133	0.358058	0.097002	0.157628	0.541029	-0.0586552	-0.0656175	-0.0511578	-0.140665	0.404539	0.176438	0.348035	0.182654	0.471332	0.0264272	0.516362	0.684266	0.0542294	-0.0372779	0.0951631	0.78538	0.270118	0.653613	0.653701	0.295916	0.178889	-0.0417769	0.00988945	-0.211468	-0.0742625	0.0612011	-0.0033236	-0.125087	-0.0832899	0.699274	0.267973	-0.273684	0.540163	0.320744	0.155988	-0.414081	-0.119518	0.546168	-0.285643
-0.165604	0.35553	0.565352	-0.120227	0.229975	-0.276295	0.173271	0.415682	0.673931	-0.17555	0.364426	0.185472	0.0150233	0.287428	-0.394049	-0.311623	-0.170975	-0.529238	-0.541018	0.334374	0.481572	0.33429	0.222021	0.487692	0.000348985	0.450681	0.0479141	0.405044	0.713133	0.888941	0.0788382	0.124249	-0.40425	0.318564	0.0197733	0.358859	-0.495387	0.22801	-0.371542	0.155806	0.0907293	0.210471	-0.426538	0.398632	-0.220655	0.677907	-0.213297	0.576376	-0.0413491	0.0641885
0.46247	0.252936	-0.054624	0.379536	0.334564	-0.0320582	-0.0675438	0.0309856	0.0474038	-0.0105378	0.207884	-0.0044077	-0.139446	0.247294	-0.278466	-0.218261	-0.124716	0.352903	-0.18583	0.183224	-0.0956052	-0.0316021	0.219551	0.237846	0.318481	0.461601	0.0516694	0.548674	0.310004	0.166668	-0.427922	0.0660891	-0.298808	-0.181142	-0.136585	0.310894	-0.09373	0.395145	-0.234786	0.546883	-0.297274	0.163782	-0.728846	0.225244	-0.0543677	-0.00553677	0.375769	0.0193127	0.127884	-0.132205
0.229922	0.152354	-0.0566529	0.208274	0.369589	0.0700263	0.242276	0.175442	0.16017	0.357984	0.539384	0.324308	-0.105617	0.300984	-0.221615	-0.0719382	-0.434716	-0.279044	-0.380303	0.171884	0.101098	-0.067745	0.436522	0.557941	0.181	0.528012	0.555188	0.3333	0.453329	0.135059	-0.813867	-0.148432	-0.333574	-0.365719	-0.0655378	0.179777	-0.314727	0.159445	0.00869291	0.5103	0.219261	0.147126	-0.5803	0.107672	-0.373375	-0.208973	-0.309048	0.0321374	-0.116661	-0.0257884
0.090915	0.180484	0.408263	-0.260034	0.198826	-0.00956426	-0.403796	0.747929	0.169515	0.0137369	0.634771	0.159692	-0.338834	0.469054	0.526955	0.520064	0.0180964	0.299904	0.411504	-0.168587	-0.208008	0.367696	0.145501	-0.162206	0.752561	-0.0986498	0.282794	0.460943	0.306627	-0.152415	-0.192275	0.106755	0.192052	0.839203	0.647536	0.55784	0.222135	0.322583	-0.165169	0.50403	0.312192	-0.119973	0.18071	0.629228	0.507632	0.403204	0.756862	0.403139	0.774352	0.505211
0.166543	0.684631	1.06493	0.312496	0.634132	0.392955	0.0367575	0.653277	0.676154	-0.00156436	0.724634	0.294281	0.371387	0.702066	0.762638	0.515914	0.269818	1.1134	0.911431	-0.0739802	0.0382652	0.445913	0.383786	-0.103911	0.585565	-0.0365555	0.322145	0.108493	0.243816	-0.092337	1.08713	0.989464	0.516548	0.860146	0.49469	0.775488	0.620227	0.690715	0.316815	0.590069	0.4465	0.487993	0.422888	0.446399	0.796288	0.442569	0.840546	0.942872	0.823278	0.701619
-0.299852	0.0445298	0.258839	-0.00176089	0.12114	0.410344	-0.108378	0.429812	0.380546	-0.203722	0.0595261	0.174618	-0.0178091	-0.00604395	0.235532	0.297814	0.135467	0.618958	0.749496	0.0270994	-0.130321	0.0524173	0.480177	0.348743	0.381353	-0.0320083	-0.0438861	0.0395331	-0.193095	0.0366605	0.253911	0.519729	0.423147	0.456174	0.350087	0.326523	0.3087	0.233713	0.0345393	0.349723	0.517907	0.0815428	0.213241	0.48817	0.896552	0.530418	0.149585	0.100333	0.608945	0.660111
0.503086	0.309325	0.237897	-0.113455	0.350833	0.447216	-0.311232	0.103912	0.269727	-0.217297	0.350933	0.0992151	0.231078	0.370818	0.0491998	-0.0858977	-0.291741	-0.358128	-0.309607	-0.392975	-0.125153	-0.188065	0.299322	0.0922422	0.487269	-0.109933	0.0644418	-0.025652	-0.129881	0.0158242	-0.221416	0.293358	0.458292	0.080319	0.23263	0.451025	0.323391	0.363871	0.00501406	-0.23953	-0.209747	-0.191451	0.125416	-0.0810628	-0.0388762	0.359282	-0.152862	0.0540703	-0.249423	-0.0259089
0.316351	0.348446	0.594237	0.0655649	0.292922	0.484563	0.142488	0.088568	0.492595	0.119156	0.395453	0.460336	0.267296	0.226227	0.0297604	0.21004	-0.0660314	0.0892467	0.350024	-0.0238918	-0.269675	0.240309	0.192984	0.0894208	0.373612	-0.349178	0.317078	0.0125003	0.181532	0.277735	0.587628	0.318738	0.222587	0.224732	0.539842	0.336861	0.28554	0.0128597	0.248039	0.10571	0.337496	0.0760983	0.0528849	0.110092	0.463052	0.33301	-0.219354	0.104394	0.402156	0.0985019
0.23086	0.607869	0.249035	0.252319	0.335545	0.0117608	0.206882	0.21912	0.336692	0.320792	0.235866	0.124941	0.0646419	0.266554	-0.205647	-0.303564	-0.245177	-0.473784	-0.0284008	-0.44775	-0.322315	0.198323	0.266363	0.0948974	0.244021	-0.334163	-0.207944	0.414287	-0.0143165	-0.492112	-0.317122	-0.0239774	-0.352557	0.471089	0.45266	0.175273	0.0453565	0.561513	-0.144271	0.216027	0.185193	-0.253789	0.0173131	-0.083228	0.441099	0.28195	0.141109	0.429947	-0.00219597	0.339749
0.467919	0.59799	0.15542	0.0383168	0.220468	0.457102	-0.110192	0.0300449	0.459736	0.0403094	-0.065592	0.510487	0.439358	0.356564	0.185477	-0.0612902	-0.0336562	0.0893199	0.00785465	-0.128341	-0.10145	0.124125	0.740277	0.593686	0.522945	0.0963339	0.202096	0.120923	0.03411	0.0118405	0.243031	0.383635	0.727842	0.533841	0.776763	0.696401	0.467822	0.524381	0.34643	0.0360562	0.461559	0.280455	-0.0638713	0.125472	0.261596	0.111749	-0.00219494	0.16084	-0.00991602	0.118073
0.920888	0.834519	0.543744	0.24511	0.294063	0.818036	0.269271	0.41009	0.633191	0.0505711	0.293674	0.579548	0.457468	0.843104	0.0454262	-0.130797	-0.100375	0.172286	0.0223231	-0.118231	0.104806	-0.255285	0.402638	0.172095	0.0802657	-0.0551829	-0.120356	0.139913	-0.22687	-0.508462	0.306695	0.353888	0.662608	0.569931	0.484347	0.702966	0.501974	-0.00438904	0.918551	-0.0470794	0.679887	0.51995	0.524653	-0.188933	0.443964	0.330904	-0.15636	0.551507	0.4357	0.711345
0.229223	0.56629	0.15668	0.459708	0.472979	0.307409	0.822864	0.221578	0.627242	0.0412508	0.230487	-0.44883	0.187974	0.295346	-0.783643	-0.805232	-0.25742	-0.473547	-0.380666	-0.371007	0.0769892	0.0921446	0.505036	0.218021	0.128703	0.0104259	-0.324649	-0.0571912	0.191948	-0.323475	0.591981	0.415187	0.525329	0.415927	0.346838	-0.0434858	0.689579	0.329875	-0.0474836	-0.228377	0.434301	-0.213811	0.0780052	0.170468	0.367774	0.300237	-0.506303	-0.0954267	0.0828448	0.16607
0.0886967	-0.0410232	0.585009	0.094089	0.00879227	0.0360951	-0.0786108	0.790699	0.490874	-0.00425361	0.672592	-0.145214	-0.151437	0.259923	-0.0355479	0.121648	0.160265	-0.044244	0.0183737	0.0347196	-0.614916	-0.250701	0.660228	0.0259201	0.188305	-0.29049	0.206037	-0.0218447	0.295038	-0.081086	0.793244	0.638709	-0.0275404	0.125063	-0.0162879	-0.104388	-0.047034	-0.162909	-0.428629	0.321263	0.106546	-0.368175	-0.3711	0.633544	0.00161742	0.381029	-0.367658	-0.0693264	-0.0315238	0.109413
0.274115	0.020542	0.18451	0.540374	0.223194	0.660482	0.31169	0.423414	0.371295	0.75987	0.616412	0.528165	0.258549	0.048132	0.175046	0.148623	0.222153	0.364979	-0.0308263	0.486851	0.409596	0.217029	-0.170104	0.181992	-0.0101498	0.28379	0.138561	0.0504261	0.362788	0.257695	0.0316037	-0.0601018	0.268837	0.319934	-0.324815	-0.363836	0.0542252	-0.233539	-0.0332407	-0.0355704	0.41964	0.28894	0.10846	0.303212	0.264478	-0.152011	-0.120382	0.313831	0.43003	0.0620293
0.410499	0.147644	-0.448273	0.54498	0.342302	0.815726	0.0422457	0.514176	0.139529	0.691686	0.405455	0.117795	0.237699	0.0370331	-0.252442	-0.0358546	0.0933425	-0.631222	-0.0571521	-0.0631238	-0.137318	0.124585	0.123852	0.245954	0.215947	0.388868	-0.12411	-0.122816	-0.141501	-0.205924	-0.303424	0.0669947	0.136057	-0.055289	0.329845	-0.0327589	0.640335	0.252881	-0.311696	-0.209546	0.0313016	0.348823	0.0320414	-0.0918415	-0.257915	-0.386188	-0.388019	0.425127	-0.0865599	-0.195042
-0.0255017	-0.0618392	-0.339309	-0.186089	0.383277	0.277929	0.322884	0.636691	0.154285	-0.194898	0.03099	-0.336971	-0.14001	0.290974	0.593114	0.240559	0.0550502	0.292566	0.389996	0.147198	-0.0389382	0.094679	0.321515	0.186285	0.548407	0.0127631	0.205845	0.0988762	0.00859783	-0.145907	0.0566487	0.258117	0.173958	0.613752	0.479906	0.298019	0.388592	0.346332	-0.570899	-0.101369	0.0769822	0.341752	0.276861	0.395909	0.889081	-0.0611449	0.585758	0.41978	0.695685	0.0656838
-0.145577	0.232634	0.668541	-0.320333	0.726925	-0.0897523	-0.15691	0.241111	0.121705	0.0518771	0.467997	0.367643	0.0194914	0.189921	0.887191	0.544953	0.000213597	0.885138	0.691315	0.43645	0.11447	0.190049	0.320122	-0.57021	0.446021	-0.395683	0.0445916	0.34736	-0.334222	-0.0479166	0.770889	0.63893	0.352475	0.57782	0.316857	0.348028	0.454619	0.216484	0.0159929	0.0773138	0.649291	0.398406	0.408021	0.0585064	0.273435	0.357781	0.692007	0.0502124	0.847476	0.472568
-0.525609	0.0113858	0.448164	-0.0580992	0.906245	-0.0111505	0.183634	0.485589	0.443866	0.098551	0.090248	0.451752	0.0813253	0.190173	0.751624	0.261423	0.361878	0.654095	0.176071	0.136679	0.0451496	0.307599	0.248759	0.190077	0.251959	-0.0884981	0.515843	0.699324	0.453602	0.462848	0.252648	0.51589	0.216356	0.326378	0.315683	0.615205	0.216313	0.137138	-0.0385722	0.146931	0.909523	0.654288	0.729909	0.388657	0.187857	0.253207	0.516308	0.1339	0.621586	0.428525
0.0347112	0.204049	0.207435	-0.469198	0.0270225	-0.00113618	-0.527863	0.0268226	0.299473	-0.522494	0.0449961	-0.775813	-0.422899	-0.0266269	0.428022	0.248986	0.212356	0.0943815	0.19231	0.0700409	-0.0107443	-0.160873	0.256011	0.489518	-0.0185699	0.0234403	0.381926	0.20399	-0.0222451	0.0268018	0.500551	0.394977	0.100947	0.394038	0.262491	0.179848	-0.0618802	0.0522752	-0.0631986	0.189517	0.084684	-0.29662	0.124002	0.112975	0.331001	0.0393598	0.0861476	-0.338419	0.561227	0.27901
0.215773	0.173993	0.133196	0.139332	0.0134288	0.174891	0.299437	0.171563	0.518368	0.0446752	0.116286	-0.265361	0.0656436	-0.0394227	0.618244	0.154106	0.481876	0.307679	0.627228	0.0617353	0.0116746	0.240567	0.174819	0.0113959	-0.0031458	0.101621	0.274505	0.497261	-0.132014	-0.0929153	0.329863	0.362916	0.273702	0.589251	0.309185	-0.00503422	0.117736	-0.0125398	-0.176772	0.0837748	0.666429	0.142309	0.165681	0.604667	0.521081	0.357321	0.476008	0.389889	0.883116	0.853902
0.111548	0.41831	0.431278	0.218971	0.381387	-0.23215	0.00328602	0.604054	0.596098	0.210185	0.856725	0.0620183	0.0429848	0.517232	0.145863	0.4328	-0.0772977	0.298905	0.411056	0.419691	0.3574	0.274081	0.1718	-0.194136	0.321968	0.187552	0.420961	-0.114661	0.178981	0.346044	0.260966	0.706245	-0.409723	0.299311	0.189068	-0.264369	-0.223479	-0.13255	-0.759774	-0.244128	0.21483	-0.454076	-0.00371635	0.815533	0.722924	0.158069	0.265952	0.146115	0.505503	0.433608
0.390653	0.422789	0.688986	0.220833	0.118034	0.290453	0.258232	0.44735	0.361565	0.284349	0.461117	0.270553	-0.223505	0.160286	0.311942	0.748269	0.449042	0.688696	0.510815	0.435354	0.394379	0.0763782	0.0710351	-0.243575	0.11537	-0.220601	-0.0703375	0.0246564	-0.0507154	0.00211862	0.637722	0.413463	0.178473	0.419408	0.106272	0.188632	0.222229	0.145904	0.621925	-0.0759331	0.400645	0.244828	0.0263547	0.574324	0.740495	0.358322	0.577105	0.230468	0.875364	0.103422
0.70541	0.304264	-0.0329635	0.377447	1.22755	0.288605	0.299116	0.425999	0.116045	-0.00363633	0.326628	0.113772	0.0885941	0.356796	0.0477854	0.287453	0.0591509	0.455821	0.377695	0.644884	0.743091	-0.108636	0.00590692	-0.0643092	0.0110205	0.130556	0.0293281	-0.0996796	-0.287844	0.0112472	0.173627	0.156153	0.583249	-0.235532	0.186803	0.431327	-0.371635	-0.179739	-0.195349	-0.511656	0.612428	0.589362	0.517079	0.356772	0.395742	0.352463	0.379466	0.223992	0.158155	0.0651147
0.405644	0.147533	0.696001	-0.161074	0.239651	0.285059	0.0863029	0.81444	0.34978	-0.401934	0.626737	-0.378337	-0.535467	-0.119817	0.144335	0.15917	0.0553701	0.297105	0.0430686	0.573905	0.618438	-0.0525912	-0.157266	0.0472729	-0.000932074	0.12093	-0.00445249	0.226674	-0.0536884	0.0100391	0.237741	0.281315	-0.0407506	0.277141	0.212716	0.0776173	-0.267979	-0.0397954	0.0928473	-0.281081	0.0770297	0.0534465	0.0777342	0.41113	0.733755	0.42581	0.823895	-0.0386964	0.432657	0.0674583
0.293594	-0.392597	0.308992	0.00763287	0.140479	0.895006	-0.312348	0.597525	-0.173766	0.310287	0.158236	0.150403	-0.0583695	-0.162113	0.663455	0.254014	0.39327	0.669349	0.262933	0.562434	0.352616	0.407334	0.329314	0.769491	0.14341	0.694695	0.0634366	0.239985	0.0613132	0.119936	0.451437	0.380441	0.107547	0.430673	0.519459	0.16771	0.0731704	0.116166	0.00501734	0.256464	0.362364	0.248222	0.695	0.756464	0.532047	0.503522	0.396175	0.131389	0.524312	0.445943
-0.145354	-0.12404	0.208344	-0.172058	0.690478	0.463862	0.134345	0.321738	0.24259	0.236324	0.0401399	-0.578436	-0.258641	-0.0807477	-0.2353	-0.0125151	0.465437	0.373175	0.180312	0.981724	0.758794	0.339983	0.602003	0.569342	0.390691	0.568853	0.241135	0.282965	0.151719	0.357186	0.367626	0.455304	0.0966387	0.627384	0.542282	0.257504	0.212703	-0.088738	0.237637	0.00157644	0.383722	0.40436	0.446762	0.387131	-0.12398	0.207211	-0.0357254	-0.0108112	-0.020457	0.0689357
-0.0605531	-0.182729	0.765803	0.114678	0.0783962	0.468036	0.164771	0.707152	0.516826	0.226275	0.6459	0.271022	-0.314971	0.16657	0.129049	0.0607667	0.372298	0.220259	0.0484674	0.143225	0.0495993	0.0754182	0.146936	-0.0927502	-0.325172	0.200805	0.384191	0.490088	0.208905	0.309136	0.268913	0.270594	-0.355967	-0.0590376	-0.36586	-0.26124	-0.580699	-0.167599	-0.151753	-0.304557	0.397121	0.35623	0.347174	0.642276	0.32847	0.0888593	0.206804	-0.0647529	0.371468	0.39668
0.157441	-0.158023	0.230286	0.190657	0.346839	0.643366	0.671512	0.109338	0.166839	0.425751	0.251075	-0.155066	0.236863	0.318199	0.205491	0.527409	0.505235	0.772181	0.920182	0.14222	-0.183069	0.106692	0.540217	0.615084	0.449351	0.48597	0.439229	-0.0255863	-0.195268	0.574228	0.742977	0.730809	0.22222	0.543535	0.308587	0.0055044	-0.0955474	0.433461	-0.599893	0.73296	-0.692825	-0.0756302	0.431606	-0.105816	0.738119	0.215958	0.472424	0.223049	0.690666	0.68732
0.0306579	0.463035	0.556971	-0.155246	-0.0942443	-0.25088	0.524382	0.0933482	0.435804	-0.0409776	0.193924	-0.135838	0.115375	0.433893	0.48392	-0.240903	0.079331	0.49436	0.21331	0.537214	0.577765	0.266149	-0.0386429	-0.0857388	0.507747	-0.0996871	0.419164	-0.41455	-0.259466	0.0718654	0.846531	0.933559	0.51522	0.0940077	-0.093822	0.28428	0.44785	-0.0133222	0.367724	0.232919	0.0270565	-0.406843	0.168067	0.344924	0.151576	0.632614	0.084654	0.27054	0.368181	0.4187
0.466836	0.69821	0.824399	0.575181	0.66097	-0.266165	0.903709	0.514036	0.498431	0.224169	0.652563	0.260761	0.867732	0.606442	0.565902	0.251814	0.00211884	0.492912	0.443642	0.452547	0.852779	0.00660111	0.895808	0.604436	0.90227	0.3151	0.147942	-0.201627	-0.162612	0.131979	1.17804	0.580919	0.960817	1.06083	0.82411	0.7527	0.674288	0.970109	0.36374	0.505297	-0.171156	0.215576	1.00764	0.164026	0.43607	0.632993	0.593759	0.434504	0.443652	0.73409
0.807943	0.574013	0.354074	0.180787	0.110952	0.29138	-0.464342	0.0927443	0.326463	-0.0449175	0.315602	-0.0543411	0.191079	0.41895	0.0131661	0.0986408	-0.0868643	-0.104394	0.273592	-0.100434	0.0330907	0.506104	0.260532	0.398466	0.305576	0.219027	0.979871	0.239449	0.83873	0.815815	0.24196	0.562613	-0.172317	-0.0623604	-0.229938	0.044293	0.0243393	-0.0431298	-0.271528	0.431654	0.0791442	0.143083	0.203802	0.508525	0.302964	0.365295	0.246471	-0.264282	-0.182865	0.0304887
0.58911	0.795519	0.446148	0.51377	0.31333	-0.142045	-0.206756	0.33632	0.197278	-0.153732	-0.0876294	-0.245731	0.458895	0.818466	0.515551	0.339821	0.282254	0.435691	0.408883	0.153338	0.300683	1.04521	0.655757	0.659028	0.324334	0.660509	-0.0208822	0.25363	0.456398	0.119056	0.752968	0.994451	0.402316	0.504977	0.437005	0.495582	0.207229	0.414031	0.111059	-0.342148	0.0805818	0.0757728	0.44275	0.639684	0.81648	0.70977	0.423584	0.593785	0.544442	0.0989094
0.525557	0.107513	0.0304053	0.200413	-0.847957	0.105841	-0.56867	0.281323	-0.177142	0.173061	0.126993	-0.160427	0.0318249	0.594907	-0.398692	0.272909	0.175442	0.268503	0.571293	-0.139986	-0.131192	-0.287778	0.355129	-0.119286	0.54927	-0.319579	0.388798	-0.358926	0.351205	-0.112359	0.0336181	0.660663	0.00784745	-0.0290353	-0.0748873	0.637168	0.129114	0.241027	-0.110203	0.458398	-0.675533	-0.0477334	0.11694	0.524155	0.418975	0.1275	-0.259147	0.243844	-0.0704914	-0.338527
0.543171	-0.130229	0.055095	-0.405123	0.585779	0.336937	-0.0193462	0.346166	-0.0158564	0.248017	-0.434764	0.0419755	-0.124315	0.0159944	0.190399	0.217034	0.359134	0.134942	0.16169	0.333654	0.418128	-0.0318789	0.11144	0.183625	0.358634	0.337425	0.55234	0.197531	0.0270343	0.428974	0.390008	0.23345	0.742975	0.235669	0.280367	0.283257	-0.105925	0.00785943	-0.00602698	0.134284	0.316507	0.302425	0.608676	0.356869	-0.0403653	0.609881	0.631397	0.481476	0.553731	0.45693
0.143636	-0.451183	-0.165576	0.329578	0.357087	0.15178	0.189473	0.584151	0.078364	0.358644	0.105286	-0.00174168	0.351537	0.211434	0.0649768	-0.136453	0.360736	0.0284787	0.0100328	0.0839099	0.477586	0.13722	0.234419	0.222955	0.67702	0.27262	0.441348	0.0877414	0.131475	0.350949	-0.260649	0.242546	0.849779	0.28485	0.326138	0.229939	0.399689	0.32265	-0.301088	0.12241	-0.0105322	-0.24421	0.134366	0.391999	0.161966	0.735635	0.348759	0.398157	0.39145	0.26503
0.522638	0.184283	0.0789176	-0.139878	0.0144479	0.376058	0.133742	0.249468	0.48979	0.106838	0.374619	0.422688	0.202413	0.468345	0.0624494	0.0930439	-0.0612167	-0.301941	0.0366266	-0.0346847	0.119657	-0.0923573	0.410305	0.154078	0.414114	0.16403	0.0325784	-0.0878051	-0.296886	-0.311645	-0.217625	0.0205578	0.449769	0.412811	0.709039	0.320505	0.42992	0.346338	0.345719	-0.0535478	-0.123604	0.0694564	0.57152	-0.156066	-0.217269	0.194829	-0.294036	0.383196	-0.0245775	0.165708
0.370015	0.284543	0.622713	0.126208	0.0779002	0.45553	0.0846897	0.185937	0.119279	0.259353	0.357826	0.189	0.503877	0.476213	0.00582855	-0.132605	-0.310671	0.327896	0.384993	-0.0837563	-0.0650922	-0.200887	0.444117	0.0313355	0.457188	-0.13022	0.332651	0.527577	-0.135603	-0.105351	0.81372	0.599645	0.512938	0.643096	0.415598	0.268789	0.296476	0.319702	0.486405	0.575496	0.330795	0.568578	0.34043	0.226845	0.461911	0.611655	0.220686	0.275924	0.57225	0.81669
-0.117565	0.00512194	0.279558	-0.300697	0.660384	0.0718211	0.399536	0.264784	0.326438	-0.223882	0.574932	0.0993874	0.0563858	0.427306	-0.202537	-0.142985	-0.187075	-0.316707	-0.3354	0.0772596	0.341507	-0.296737	-0.155388	-0.0499277	-0.458168	-0.096693	-0.284499	-0.0302642	-0.178367	-0.455673	0.229138	0.131039	0.0159947	-0.566622	-0.270507	-0.127413	-0.00348969	-0.396039	-0.0792265	-0.218086	0.208963	-0.304816	-0.25527	-0.0718213	-0.313804	-0.0326392	-0.514925	-0.784179	-0.326864	-0.331269
0.229835	-0.135373	0.217544	0.166153	0.0865866	-0.104337	-0.214271	0.272718	-0.180364	0.316991	0.200624	0.212107	0.391507	-0.0864841	0.114052	-0.0744376	0.293608	-0.227152	0.099557	-0.130353	-0.122651	-0.152001	0.236703	0.295294	0.253459	-0.185982	-0.0303176	-0.161146	0.250999	0.0329117	0.92211	0.267206	0.929231	-0.322378	0.0800928	0.119337	0.114505	0.147721	-0.119181	0.199864	-0.0680946	0.0656307	0.329688	0.35761	-0.205339	0.45724	0.00774579	0.123591	-0.0808315	-0.0102618
0.491102	0.799674	0.558402	0.696329	0.127304	0.301888	0.0457221	0.50948	0.847966	0.373327	0.730141	0.603061	0.986737	0.40937	-0.0558563	0.333469	0.0251479	0.10576	0.229631	-0.204395	0.262127	-0.187971	0.350205	0.425221	0.682514	0.339681	0.156386	0.0376956	-0.373366	-0.261797	0.927745	0.349126	0.904719	0.38079	0.326514	0.370331	0.653956	0.937848	-0.520239	0.224436	-0.0151672	0.183518	0.0682899	0.240051	0.256272	0.349913	-0.00481212	0.350246	0.121259	0.134032
0.174837	0.0265109	0.339693	0.273029	0.604947	0.146225	0.549512	0.791805	0.141486	0.267113	0.610842	0.137161	0.348809	0.240012	0.47887	0.00218589	0.423862	0.0142743	0.210985	-0.242759	-0.0277293	-0.0470636	0.320181	0.195352	0.805171	-0.0698503	0.603685	-0.145142	-0.518387	0.137435	-0.0670354	0.651534	0.485042	0.289235	0.0552791	0.255721	0.336578	0.475744	0.152841	0.306537	0.236941	-0.151952	0.0484909	0.385135	0.322468	0.905947	0.592429	0.311081	0.377763	0.253638
0.271055	0.0308812	-0.107793	-0.190637	0.203556	0.411189	0.259714	0.664089	0.190794	-0.180628	0.0465622	0.164747	0.341955	0.145815	0.39296	0.217396	0.0722199	0.2398	-0.207963	0.190839	0.142637	0.203391	-0.00794234	0.0342838	0.286845	0.117055	0.105025	0.095178	-0.0816461	-0.251349	0.394134	0.177453	0.437257	0.209159	0.32449	0.223661	0.341197	0.340772	0.0800527	-0.0841382	0.0160356	0.194057	0.264364	-0.155695	-0.188206	0.171178	-0.116903	-0.114937	0.240404	0.112789
-0.243835	0.0414285	-0.479131	0.0106487	0.283456	0.401518	0.348911	0.678696	0.357799	0.255519	0.187583	0.236813	-0.169488	-0.334987	0.238321	0.407401	0.590865	0.291549	0.401305	0.455218	0.246447	-0.352838	0.289148	0.48852	-0.146308	0.40766	-0.186592	-0.272334	-0.230821	0.102802	0.488915	0.301377	0.766268	-0.333002	-0.281682	-0.065829	0.363798	-0.000184789	-0.428021	-0.479273	0.272066	0.521906	0.40575	0.160978	0.138488	0.172777	0.325052	0.435517	0.286391	0.10438
-0.0647363	0.336217	-0.0596676	-0.0158658	0.0936757	0.699197	-0.00960924	0.327856	0.138654	0.357779	-0.0839627	0.391866	0.576396	0.207108	0.273629	0.504011	0.458938	0.231712	0.384812	-0.319459	0.0700928	0.111244	0.55814	0.483656	0.381998	0.501157	0.0603588	0.0175303	-0.316498	0.0248254	-0.460669	0.083638	0.185914	0.222467	0.532751	0.423275	0.0238965	0.144195	0.00618999	0.0331308	0.00669853	-0.0847218	0.0772216	0.477066	0.257141	0.400184	0.231361	-0.0193427	0.416437	0.1918
0.190545	-0.231058	0.23208	-0.119119	-0.105566	0.344258	-0.162898	0.391438	0.17814	-0.053086	0.255602	0.246314	0.25971	0.347174	-0.393544	0.68344	-0.0996422	0.82508	0.556723	0.14603	0.178205	0.3277	0.185056	-0.169775	0.433238	-0.156135	-0.249799	0.358192	-0.323981	-0.344052	-0.221443	0.195406	0.544512	0.338316	0.208834	0.282324	0.24022	0.246409	0.248507	0.314736	0.270363	0.481565	0.22383	0.237838	0.151204	0.432122	-0.102368	0.319572	0.354029	0.299429
0.632086	0.529213	0.33342	0.540239	0.782985	0.295396	0.444583	0.100255	0.556231	0.432121	0.26167	0.0482401	0.517883	0.636713	0.369546	0.33878	0.738562	0.521155	0.537573	0.134788	0.689859	0.550171	0.242952	0.841205	0.238368	0.74975	0.603287	0.343453	0.496649	0.304556	0.221989	0.000164422	0.198668	0.0162786	0.00697056	0.160804	1.08086	0.512691	-0.146228	0.114159	0.253571	0.197243	0.267595	-0.157745	0.0978448	-0.331506	0.843378	0.450118	0.261919	0.239047
-0.126781	-0.169275	0.545223	0.0457246	-0.260442	0.215015	-0.331303	0.0865766	-0.37911	-0.28419	-0.230519	-0.0153482	0.0471898	0.12226	0.186945	-0.450663	0.101092	0.400718	0.725994	0.334207	0.0786401	0.127226	0.248805	0.253489	0.400509	0.0825796	0.23847	-0.123732	0.160167	0.0147359	0.883867	0.105117	1.11968	1.12208	0.482064	0.707969	0.653636	0.760537	-0.041868	0.637956	0.0451005	0.302972	1.05063	0.358183	0.894122	0.750708	0.435624	0.325212	0.44182	0.739674
-0.35069	-0.456025	-0.225827	-0.530987	0.157149	-0.153376	-0.12116	-0.137672	0.0689743	0.0814124	-0.064649	-0.64248	-0.0784451	0.0267316	-0.336788	-0.44499	-0.391346	-0.276602	-0.569998	0.485401	0.547446	-0.400906	0.273621	0.58268	-0.667019	0.135469	-0.765798	-0.334978	-0.443935	-0.487046	0.427088	0.431073	0.00552552	-0.0126595	0.0902992	0.196411	0.185082	-0.123468	-0.0391054	-0.146952	-0.199242	0.128342	0.561357	0.3179	-0.239877	0.560856	-0.504975	-0.171117	-0.180608	0.159969
0.0653232	-0.484298	0.206217	0.265636	-0.0911566	-0.120848	-0.16562	0.447471	0.00298696	0.137249	0.121879	0.175437	0.172948	0.226856	0.0568173	0.260161	0.363214	0.382408	0.234661	0.593362	0.547082	-0.109322	0.220481	0.0889055	0.168024	0.109606	-0.296377	-0.0864454	-0.317193	-0.523192	0.87609	0.673558	0.614712	0.263587	0.199151	0.0306683	0.157022	-0.0183264	0.535791	0.0282091	0.39032	0.637651	0.304138	0.572934	0.338196	0.288594	0.163831	-0.177886	0.282254	0.36593
0.309582	0.500518	0.372695	0.542234	-0.496722	0.216646	-0.0559005	-0.153005	0.466782	0.0895986	0.445139	-0.0313227	0.515095	0.825281	0.106842	-0.0184908	0.253029	0.674693	0.32189	0.362176	0.153106	0.212163	0.100956	-0.665808	0.445023	-0.374782	0.404492	0.534848	0.170778	0.173093	0.111837	0.417178	0.534308	0.434497	0.270827	0.461988	0.27855	0.199604	0.170531	0.236822	0.209208	0.630631	0.353798	0.462826	0.404713	0.7129	0.0365439	0.139572	0.344692	0.432033
0.204687	0.373752	0.402466	-0.415659	-0.0894991	0.182596	0.213224	0.422492	0.429262	-0.184439	0.254423	-0.00662785	-0.0902154	0.326641	0.361329	0.125334	-0.316688	0.397851	0.417367	-0.164138	0.347076	0.0629219	0.0453735	-0.444697	0.564643	-0.320076	-0.139861	-0.346428	-0.449405	-0.622637	0.709067	0.449275	0.430648	0.695019	0.476077	0.353022	0.490782	0.446268	0.153286	0.240474	0.044028	0.0406674	0.746234	0.501497	0.597332	0.419365	0.442676	0.673378	0.0374466	0.553911
0.165635	0.0398764	0.437266	0.182731	0.208827	0.389629	0.176655	0.119968	0.401321	0.290678	0.136096	0.367289	0.0226647	0.335174	0.258047	0.235947	-0.0639965	0.579936	0.313097	0.449173	0.565461	-0.54063	0.286413	-0.133762	0.50233	-0.0997473	-0.268231	-0.189163	-0.242643	-0.39011	0.563122	0.498726	0.507854	0.197273	0.171468	0.184462	0.497571	0.119408	-0.36571	-0.0958688	0.0921178	0.263027	0.524162	0.0408263	0.256321	0.443241	0.225807	0.194725	0.368973	0.486336
0.39943	0.295649	0.494428	0.159561	0.00447135	0.142267	0.120598	0.297069	0.693466	0.0247599	0.318453	0.126866	-0.0403475	0.142337	-0.156819	0.117765	0.277062	0.121832	0.254178	0.26522	0.298745	-0.0143022	0.378582	-0.010204	0.30605	-0.12423	0.0544036	0.13367	-0.116909	0.0459693	0.25527	0.19922	0.503533	0.134205	0.202963	0.0280356	0.213923	0.256122	-0.0256543	-0.0339174	-0.220332	-0.275916	0.370403	0.0855945	0.0299701	0.464208	-0.161859	0.384038	0.123147	-0.128738
0.150336	0.254935	0.357787	-0.26771	0.162436	0.113971	0.0942747	-0.0743155	0.388647	0.186957	0.465371	-0.0685624	0.000738844	0.375602	0.577573	0.493233	0.0565187	0.512582	0.506976	-0.210191	-0.0944134	0.4597	0.337669	0.139284	0.548874	0.702704	0.917437	0.542197	0.460168	0.743817	0.51787	0.669877	0.306425	0.472223	0.307698	0.551925	0.50014	0.674088	0.0597796	0.625866	-0.0218751	0.124543	0.193404	0.0223756	0.177061	0.477872	0.254895	0.411832	0.398495	0.431582
0.56296	0.361427	0.630733	0.528604	0.313993	0.612432	0.168942	0.449718	0.691567	0.515837	-0.111638	0.660871	0.73901	0.672376	0.472088	0.0545056	0.395767	0.842794	0.509608	0.414465	0.319387	0.325252	0.519965	-0.00760048	0.77717	-0.0616171	0.593993	0.369784	0.277263	0.23655	0.776167	0.725942	0.690664	0.698128	0.735619	0.837242	0.65933	0.756444	0.48555	0.50488	0.121907	0.457033	0.421463	-0.0664112	0.432618	0.454978	0.362432	0.372341	0.637035	0.396094
-0.0910125	0.284464	0.52457	0.374426	0.627442	-0.104545	0.799722	-0.287143	0.855841	0.389185	0.291694	0.193666	0.0636579	0.294374	0.502608	0.650954	0.23784	0.201225	0.623778	0.0779254	0.161633	0.0625664	0.127701	0.171625	0.250328	0.278925	0.659096	0.611702	0.0256043	0.401721	0.621204	0.578735	0.436079	0.474367	0.165429	0.636789	0.300814	0.577292	-0.0160057	0.54681	0.663351	0.250195	0.0521101	0.333141	0.333983	0.512525	0.321651	-0.0415492	0.492731	0.424647
0.264437	0.0122699	0.824051	0.29548	0.324197	0.304292	0.298956	0.0249469	0.436861	0.34807	0.257659	0.733028	0.0703051	0.783199	0.589666	0.442819	0.363265	0.910688	0.68783	0.724063	0.561048	0.0808323	0.263171	-0.115067	0.766895	0.0227732	0.438856	0.727159	0.390985	0.220379	0.78032	0.847238	0.718345	0.67392	0.566304	1.03739	0.34767	0.654507	0.241056	0.499078	0.0313091	0.331005	0.373972	0.107792	0.466736	0.734482	0.314097	0.023735	0.68478	0.390277
0.0635926	0.0727923	0.439771	0.0956526	0.36238	-0.0414837	0.215923	0.225203	0.512315	0.162007	0.537339	0.237892	-0.049364	0.528171	0.357396	0.137792	0.341522	0.701037	0.34568	0.383509	0.151436	0.213012	0.208114	-0.294519	0.520257	-0.324122	0.378731	0.555085	-0.0397108	-0.141178	0.507506	0.519376	0.237753	0.689094	0.298231	0.639271	-0.000742053	0.354154	0.155693	0.659666	0.841482	0.515294	0.213401	0.200198	0.754847	0.958696	0.564313	0.429775	0.753564	0.535749
-0.240188	-0.273739	0.34224	-0.166935	-0.059556	0.0178339	-0.0921777	-0.376547	-0.31582	0.0105546	0.0085271	0.291645	-0.314873	0.121783	-0.029164	0.529838	0.249675	0.803135	0.652427	0.930199	0.792217	-0.245909	-0.276061	-0.49548	0.542432	-0.355632	0.328017	0.50489	-0.308183	0.151283	0.366873	0.194402	0.0128334	-0.122024	0.0325163	-0.154426	-0.0077676	-0.178859	0.323532	0.359666	0.77226	0.188585	0.384887	0.0751924	-0.141851	0.250149	-0.0968257	0.285216	0.445884	0.381588
0.98233	0.229326	0.457834	0.527881	0.758579	0.561588	0.572218	0.536046	0.334086	0.5793	0.0050489	0.253447	0.30271	0.589136	0.171794	-0.253681	0.365061	0.381951	-0.176267	0.136527	0.0298386	-0.144198	-0.465157	-0.0445401	0.273841	-0.0674275	-0.111946	-0.188921	-0.210006	-0.250497	0.744604	0.929291	0.48369	0.408209	0.202371	0.674833	0.540171	1.00218	-0.0909909	0.175378	-0.301623	0.538719	0.0975447	0.168389	0.051091	0.714663	-0.0910032	0.392642	0.183204	0.0514441
0.56754	0.439496	0.473854	0.788926	0.203942	0.238694	0.0898955	-0.184391	0.404954	-0.0918101	-0.362398	-0.0669063	0.0231597	0.552889	-0.187901	-0.449371	-0.213529	0.356332	-0.233835	0.0425723	0.0784873	-0.0688412	0.149181	-0.264071	0.585537	0.0979529	0.079503	0.172681	-0.244373	-0.228113	0.974547	0.837864	0.687178	0.734223	0.431578	0.665253	0.753721	0.859728	0.246424	0.496594	0.0574655	0.4603	0.585911	0.24414	0.464031	0.452297	-0.164492	0.303948	0.123451	0.516057
0.137907	-0.485966	0.50677	-0.0107441	0.102329	0.0291854	-0.446398	-0.237312	0.0894264	-0.424797	-0.0946233	-0.298774	-0.288322	0.106352	-0.163915	-0.228374	-0.0698955	0.226273	-0.112596	0.146791	0.111231	-0.257947	0.0398459	-0.172392	-0.1579	-0.379497	-0.509948	-0.667476	-0.526677	-0.44572	0.524088	0.196858	0.514886	0.453987	0.353126	0.350693	0.0570769	-0.0218611	0.0243462	0.0191406	-0.13867	0.505783	0.676929	-0.142405	0.118958	0.268695	-0.182051	-0.145362	-0.037202	0.609812
0.538546	0.821546	0.318954	0.678346	-0.362743	-0.14892	0.40308	-0.355765	0.559651	-0.0812443	0.519782	-0.617628	0.044848	0.599883	0.331134	0.195009	0.097628	0.563865	0.0150723	-0.0261249	0.310615	-0.208166	0.216287	-0.197089	0.795796	-0.209598	0.159997	-0.0417234	-0.109065	-0.277586	0.577573	0.794059	0.712721	0.552065	0.456464	0.677335	0.635166	0.645501	0.154402	0.405072	0.198369	0.83768	0.531049	0.419135	0.417582	0.3821	-0.0198639	0.32805	0.0142587	0.440796
0.551243	0.377273	0.777623	0.213507	-0.549822	-0.068558	0.215018	-0.178706	0.414872	0.074424	-0.199584	-0.306771	0.404211	0.756881	0.133594	0.113965	0.338422	0.447148	0.327999	-0.417653	-0.157973	-0.192155	0.519255	0.11221	0.665126	-0.0928237	-0.0324544	0.252934	-0.137459	-0.242694	0.465803	0.675085	0.942005	0.705106	0.551774	0.722723	1.09712	0.631253	0.531143	0.632394	0.212765	0.925289	0.687473	0.776926	0.422957	0.607247	0.264133	0.90609	0.324593	0.738537
0.451322	0.716527	0.468903	0.212092	0.249977	0.785059	0.385373	0.415014	0.841139	0.4361	0.0235567	0.269821	0.0427154	-0.130689	-0.13002	-0.0370834	0.176764	0.347575	0.24149	0.199406	0.287684	0.227423	0.505334	0.243837	0.320025	0.383402	0.128056	0.0834586	-0.249984	-0.117334	0.51511	0.52892	0.900618	0.683565	0.551093	0.498233	0.833377	0.482712	0.197327	0.133526	0.627292	0.852279	0.725431	0.372487	0.398031	0.452429	-0.058779	0.48935	0.51327	0.592401
0.757332	0.774407	0.753401	0.0912951	0.0163337	0.872234	-0.0525803	0.255661	0.630796	0.260182	0.39366	-0.219892	0.0954878	0.20713	-0.349988	-0.171466	-0.3526	0.398741	0.379454	0.251695	0.301578	-0.0156929	0.254473	0.0543001	0.55375	0.200599	-0.33709	-0.0434299	-0.331529	-0.694325	0.766691	0.481339	0.580777	0.45198	0.525273	0.435753	0.695934	0.451405	0.245717	0.613573	0.242441	0.768108	0.859813	0.214333	0.369617	0.542267	0.305872	0.574412	0.395501	0.93645
0.671518	0.415922	0.29163	0.395119	0.333283	0.313923	-0.0234306	0.157589	0.490654	0.0163203	0.111133	0.345234	0.279841	0.623085	0.442769	0.537802	-0.00544447	0.466121	0.565636	-0.605922	-0.258352	-0.0251034	-0.535762	0.158147	-0.241934	-0.136819	0.0173661	-0.536129	-0.112385	-0.127161	0.645465	0.31327	0.769275	0.200171	-0.213631	0.529731	1.07497	0.497409	-0.0466512	0.210113	-0.072477	-0.262574	0.0869805	0.20408	0.301621	0.839903	0.424863	1.07038	-0.0436516	0.744416
0.616836	0.539073	0.56313	0.251603	0.0159993	0.3349	0.574546	0.264249	0.217418	-0.229568	0.00954104	-0.0704394	-0.0552631	0.682816	0.425175	-0.0934698	-0.100064	0.632365	0.381944	-0.0948919	0.177737	-0.406429	-0.0319606	-0.440698	0.39678	-0.257819	0.206057	-0.162848	-0.0704228	-0.489075	1.02331	0.366798	0.790121	0.734549	0.531576	0.663026	0.974283	0.638391	0.36904	0.690862	0.220104	0.408379	0.647706	0.455625	0.475287	0.659371	0.289251	0.957535	0.28332	0.677872
0.58396	0.832872	0.642874	0.658709	0.518061	0.461925	0.726849	0.202638	0.630897	-0.0401349	0.241821	0.0302524	0.383297	0.574762	0.392428	0.191559	0.613691	0.325217	0.546187	-0.171171	0.485425	0.203211	0.227803	0.496496	0.703906	0.250991	0.499987	-0.22322	0.300355	-0.266527	0.843618	-0.225908	0.727275	0.585527	0.51535	0.775531	0.84132	0.724052	0.416991	0.301379	0.288262	0.508369	0.737631	0.102312	0.224261	0.279068	0.230045	0.471877	0.286586	0.643732
[truncated: 150 more columns]

## Sheet: ICC_Delta_Brain_S200
0.238927
0.229848
0.317287
0.178608
0.232582
0.261599
0.112285
0.256741
0.313797
0.124623
0.252529
0.136974
0.131022
0.285612
0.20565
0.175026
0.153898
0.239933
0.197268
0.078512
0.0554492
0.138576
0.204823
0.117399
0.243469
0.0706431
0.0984765
0.0862396
0.0625832
-0.00536064
0.348459
0.39293
0.333991
0.30458
0.230724
0.318193
0.323049
0.326015
0.106476
0.2647
0.185324
0.254266
0.218625
0.351155
0.300461
0.362485
0.168562
0.269813
0.219187
0.320133
0.353963
0.300311
0.186304
0.236975
0.225616
0.358372
0.0262158
0.0735198
0.304892
0.117115
0.328861
0.224019
0.324557
0.252633
0.209776
0.365502
0.127283
0.30274
0.296155
0.320757
0.272426
0.173872
0.104785
0.341553
0.183014
0.279231
0.382232
0.350804
0.364594
0.320477
0.266248
0.30452
0.233185
0.448254
0.263155
0.448747
0.258559
0.311378
0.410509
0.0672189
0.347983
0.385382
0.20298
0.318186
0.258365
0.33772
0.389465
0.260867
0.237103
0.357288
0.261328
0.210189
0.328091
0.364769
0.266468
0.182462
0.264563
0.317154
0.137402
0.188634
0.348571
0.301015
0.273875
0.215974
0.216628
0.185353
0.253425
0.10627
0.225407
0.182802
0.19705
0.0470123
0.18245
0.202012
0.0715802
0.172132
0.099792
0.0863539
0.106159
0.0208113
0.107052
0.197648
0.0339359
0.0294453
0.264698
0.385817
0.323452
0.201282
0.241685
0.131748
0.278494
0.29398
0.172935
0.155405
0.236816
0.196865
0.326848
0.28068
0.351592
0.221756
0.313902
0.16169
0.258716
0.243052
0.251242
0.315137
0.202075
0.203229
0.255056
0.280938
0.423186
0.11087
0.29213
0.0479392
0.307558
0.277031
0.179513
0.261357
0.0652469
0.226805
0.2844
0.322351
0.238132
0.231743
0.239652
0.308762
0.257909
0.196407
0.0622416
0.179208
0.344442
0.288516
0.276981
0.208215
0.290491
0.376735
0.238343
0.343109
0.285763
0.173838
0.383828
0.319882
0.060317
0.358955
0.34059
0.304653
0.269284
0.366589
0.39242
0.361389

## Sheet: ICC_delta_matrix_S200_SIG
0	0	0.469728	0	0.471375	0.595875	0	0.489817	0.632081	0	0.451833	0.444989	0.418329	0.278111	0	0	0	0	0	0	0	0.432848	0	0	0	0	0	0	0	0	0	0.575578	0.516018	-0.460113	-0.41494	0.527077	0.430725	0	0	0.493026	0	0	0	0	-0.614083	0	0.547294	0	0	0
0	0	0.686441	0.469307	0	0.636243	0.574253	0.514975	0.57428	0.0954897	0.555417	0.605917	0.575651	0.661023	0.408385	0	0	0	0	0	0	0	0	0	0	0	0	0	0	0	0.624035	0.670785	0.581731	0	0	0.500203	0.595647	0.514991	0	0	0	0	0.409303	0	0	0	0	0	0	0
0.469728	0.686441	0	0	0.663341	0.427298	0.434591	0.807066	0.728478	0.0660621	0.624698	0.522187	0	0	0.546394	0	0	0	0	0	-0.543664	0	0	0	0.410468	0	0	0.448393	0	0	0.752997	0.795651	0.59495	0.809822	0.76891	0.195786	0.622177	0.19759	0.524392	0	0.455324	0.0899669	0.660692	0.631384	0.761877	0.3996	0.573006	0.539224	0.408276	0.740776
0	0.469307	0	0	0	0	0.450222	0.430083	0.462756	0	0	0.607295	0	0.724932	0	0.457182	0	0	0	0	0	0	0	0	-0.419173	0	0	0	0.473881	0	0	0.462892	0	0	0	0	0.467141	0	0	0	0	0	0	0	0	0	0	0	0	0
0.471375	0	0.663341	0	0	0.55877	0	0	0	0	0.416047	0	0.414218	0.416528	0	0	0	0	0	0	0	0.476517	0	0	0	0	0	0	0	0	0.462221	0.559029	0	0	0	0	0	0	0	0	0	0	0	0.473608	0	0.496841	0	0	0	0.405663
0.595875	0.636243	0.427298	0	0.55877	0	0.502398	0.635161	0.78043	0.782285	0.804374	0.697407	0.570553	0.372024	0.597703	0	0	0.480267	0.515012	0	0	0.43277	-0.498497	0	0	0	0	0	0	0	0	0.582596	0	0	-0.564688	0.412882	0	0.493872	0	0	0	0	-0.457697	0.405838	0.405194	0	0.469745	0	-0.524692	0
0	0.574253	0.434591	0.450222	0	0.502398	0	0.621837	0.767525	0.437833	0.596051	0.116282	0.602481	0.404493	0	0	0	0	0	0	0	0	0	0	0	0	0	0	0	0	0	0	0.580625	0	0	0	0.467386	0	0.778272	0	0	0	0	0.496847	0	-0.475963	0	0	0	0
0.489817	0.514975	0.807066	0.430083	0	0.635161	0.621837	0	0.706695	0.422753	0.683677	0.681699	0	0.630188	0.59042	0.465142	0.465628	0.55441	0.595252	0	0	0	0.612391	0	0.0553523	0	0.453307	0	0	0	0.83734	0.497203	0.49696	0.679752	0.516771	0.168762	0	0.551384	0	0.52986	0	0	0.565408	0.431577	0.224924	0.232075	0.170813	0.566138	0.199234	0.501777
0.632081	0.57428	0.728478	0.462756	0	0.78043	0.767525	0.706695	0	0.52136	0.503461	0.745368	0.7157	0	0	0	0	0	0	0	0	0	0	0	0	0	0	0	0	0	0.585235	0.637734	0.648545	0.418305	0	0.659937	0.497101	0.640547	0.525778	0	0	0.415589	0	0.529035	0.410967	0.549064	0	0	0	0
0	0.0954897	0.0660621	0	0	0.782285	0.437833	0.422753	0.52136	0	0.415422	0.596751	0.631975	0.571708	0.492489	0	0	0	0	0	0	0	0	0	0	0	0	0	0	0	0	0.674744	0	-0.408481	0	0	0	0	0	0	0	0	-0.480414	0.527375	-0.482951	0	0.4078	0	0	0
0.451833	0.555417	0.624698	0	0.416047	0.804374	0.596051	0.683677	0.503461	0.415422	0	0.776628	0	0.434476	0.456259	0	0	0	0	0	0	0	0	0	0	0	0	0	0	0	0.597567	0.554961	0.443998	0.427845	0.609339	0.702327	0.506234	0.708973	0	0	0	0.564583	0.547964	0.640879	0	0.100504	0.513288	0	0	0.576956
0.444989	0.605917	0.522187	0.607295	0	0.697407	0.116282	0.681699	0.745368	0.596751	0.776628	0	0.0352082	0.69581	0.515234	0	0	0	0	-0.495351	-0.551548	0	0	0	0.629765	0	0	0	0	0	0	0.534948	0.546895	-0.42054	-0.426745	0	0.633445	0	0	0.406722	0	-0.512133	-0.449855	0	0	0	0	0	0	0
0.418329	0.575651	0	0	0.414218	0.570553	0.602481	0	0.7157	0.631975	0	0.0352082	0	-0.604857	0	0	0	0	0	0	0	0	0	0	-0.415225	0	0	0	0	0	0	0.622088	0	-0.418418	-0.510864	0.607928	0.551035	0.586939	0	0	0	0	0	0	0	0	0	0	0	0
0.278111	0.661023	0	0.724932	0.416528	0.372024	0.404493	0.630188	0	0.571708	0.434476	0.69581	-0.604857	0	0	0	0	0	0	0	-0.468842	0	0	0	0	0	0	0	0	0	0.681864	0.598171	0.621224	0.528891	0.522517	0.849879	0.683969	0.707556	0.700626	0	0.483232	0.252202	0.550938	0	0	0.523698	0	0	0	0.416528
0	0.408385	0.546394	0	0	0.597703	0	0.59042	0	0.492489	0.456259	0.515234	0	0	0	0.623669	0.45617	0.0622248	-0.0456777	0.0497079	-0.458578	0	0.710468	-0.159399	0.594921	-0.565821	0	0	0	0.00814349	0.43961	0.508271	0	0.746983	0.574604	0.61418	0	0.720894	0	0.436043	0.459617	0	0.456963	0.737383	0.565377	0.686107	0	0.50439	0	0
0	0	0	0.457182	0	0	0	0.465142	0	0	0	0	0	0	0.623669	0	0	0.499666	0	0	0	0.621262	0.717197	0	0.213961	0	0	0	0	0	0.424921	0.444894	0	0.702156	0.591163	0.119531	-0.52081	0.122264	-0.515401	0.079503	0.631823	0.483674	0	0.587816	0	0.596901	0.612852	0	0	0
0	0	0	0	0	0	0	0.465628	0	0	0	0	0	0	0.45617	0	0	0.59832	0	0	0	0.133231	0.710411	0	0.611697	0	0.419331	0.629002	0	-0.482169	0	0	-0.436597	0.711569	0.579633	0.212198	0	0.674334	-0.4706	0.539874	0.7373	0.536336	0.466336	0.583165	0.64143	0.497575	0	0	-0.518243	0.407294
0	0	0	0	0	0.480267	0	0.55441	0	0	0	0	0	0	0.0622248	0.499666	0.59832	0	0	0	0	0.836594	0.553149	-0.125905	0.0119252	-0.51734	0	0.532743	0.452972	-0.494008	0	0.14115	0	0.636227	0	-0.632663	-0.409726	0.646915	0	0.440771	0.614627	-0.521906	0	0.722331	0.710192	0.684017	-0.406257	0.516	0	0.562609
0	0	0	0	0	0.515012	0	0.595252	0	0	0	0	0	0	-0.0456777	0	0	0	0	0	0	0.647744	0.781424	-0.406904	-0.132027	0	0.42824	0	0	-0.584706	0	0.672917	0.0305293	0.661088	0	-0.255089	0.120006	0.0733086	0	-0.412115	0.677034	0.700958	-0.0056358	0.711452	0.592771	0.61401	0	0	0	0.0789198
0	0	0	0	0	0	0	0	0	0	0	-0.495351	0	0	0.0497079	0	0	0	0	0	0	0	0	0	0	0	0	0	0	0	0	-0.0453729	0	0	0	0	0	0.525782	0	0	0	-0.500292	-0.50766	0	0	0	0	0.646713	0	0.517517
0	0	-0.543664	0	0	0	0	0	0	0	0	-0.551548	0	-0.468842	-0.458578	0	0	0	0	0	0	0	0	0	0	0	0	0	0	0	-0.522155	0	0	0	0	0	0	0.474395	0	0	-0.410635	-0.526032	-0.451056	0.579027	0	0.62889	0	0	0	0.47933
0.432848	0	0	0	0.476517	0.43277	0	0	0	0	0	0	0	0	0	0.621262	0.133231	0.836594	0.647744	0	0	0	0.653717	0.470585	-0.586722	0	-0.520468	0	0	-0.518441	0.723947	0	0.426801	0.0170158	-0.05592	0.129356	0	0.53512	0	0	0.73864	0.416379	0.0848198	0.63883	0.426383	-0.483266	0	0	0.425034	0
0	0	0	0	0	-0.498497	0	0.612391	0	0	0	0	0	0	0.710468	0.717197	0.710411	0.553149	0.781424	0	0	0.653717	0	0	0.053189	0	0	0.555885	0	0	0	0.612559	0.459865	0.220825	0	0	0.488259	0.50241	0	0	-0.247066	0.197869	0	0.617858	0.183257	0.590915	-0.143749	-0.40405	-0.0884043	0.0400345
0	0	0	0	0	0	0	0	0	0	0	0	0	0	-0.159399	0	0	-0.125905	-0.406904	0	0	0.470585	0	0	0	0	-0.499832	0.00277179	0	0	0	0.50314	0	0.503446	0.512508	0.533602	0	0.443532	0	0	0.0926116	0.74244	0.463124	-0.422008	0.644427	0.578086	-0.479261	0	-0.098423	0.613387
0	0	0.410468	-0.419173	0	0	0	0.0553523	0	0	0	0.629765	-0.415225	0	0.594921	0.213961	0.611697	0.0119252	-0.132027	0	0	-0.586722	0.053189	0	0	-0.692754	-0.0822847	-0.63251	0	-0.0735411	0.262702	0.818676	0.793609	0.130568	-0.0489623	0.109755	0.756453	0.61103	0.404886	0	0.433692	0.113808	-0.053761	0.728375	0.0319799	0.421483	-0.25645	0.244244	-0.0751148	0.493664
0	0	0	0	0	0	0	0	0	0	0	0	0	0	-0.565821	0	0	-0.51734	0	0	0	0	0	0	-0.692754	0	0	0	0	0	0	0	0	-0.579254	-0.126396	0.579498	0	0.276852	0	0	0.509541	0.489355	0	-0.434028	0.455901	0.573762	-0.452523	0	-0.629118	0.526071
0	0	0	0	0	0	0	0.453307	0	0	0	0	0	0	0	0	0.419331	0	0.42824	0	0	-0.520468	0	-0.499832	-0.0822847	0	0	0	0	-0.504185	0	0.452104	0	-0.546092	-0.247797	0.00129917	0	0.679518	0	0.535271	-0.492687	0.441272	-0.679483	0.532995	0.526409	0.541179	-0.431732	0	-0.161433	-0.531112
0	0	0.448393	0	0	0	0	0	0	0	0	0	0	0	0	0	0.629002	0.532743	0	0	0	0	0.555885	0.00277179	-0.63251	0	0	0	0	0.549743	0.484517	0.49502	0	-0.201893	-0.19991	-0.143664	0	0.0867402	-0.587123	-0.522898	0	0	-0.576376	0.779265	0	0.357079	-0.508881	0	0	-0.457246
0	0	0	0.473881	0	0	0	0	0	0	0	0	0	0	0	0	0	0.452972	0	0	0	0	0	0	0	0	0	0	0	0	0	0	0	-0.441367	0	0.198216	0	0.43995	0	0.538454	0	0	-0.595082	0.463665	0	0.603547	0	0	0	0
0	0	0	0	0	0	0	0	0	0	0	0	0	0	0.00814349	0	-0.482169	-0.494008	-0.584706	0	0	-0.518441	0	0	-0.0735411	0	-0.504185	0.549743	0	0	0	0	0	0	0	0	0	0	-0.40856	0	0.421977	0	0	0.432436	0.533149	0.0171928	0	0	0.130316	-0.574544
0	0.624035	0.752997	0	0.462221	0	0	0.83734	0.585235	0	0.597567	0	0	0.681864	0.43961	0.424921	0	0	0	0	-0.522155	0.723947	0	0	0.262702	0	0	0.484517	0	0	0	0.0465316	0.605237	0.683128	0.76631	0.744415	0.680895	0.673269	0	0.599934	0	0.410108	0	0.569728	0.587573	0.616763	0.749619	0.694933	0.658265	0.734973
0.575578	0.670785	0.795651	0.462892	0.559029	0.582596	0	0.497203	0.637734	0.674744	0.554961	0.534948	0.622088	0.598171	0.508271	0.444894	0	0.14115	0.672917	-0.0453729	0	0	0.612559	0.50314	0.818676	0	0.452104	0.49502	0	0	0.0465316	0	0.0257315	0.510272	0.517799	0.490694	0.211919	0.247568	0.238795	0.860283	0	0.0960759	0.183062	-0.179525	0.446963	0.252285	0.408195	0.584033	0.462337	0.654457
0.516018	0.581731	0.59495	0	0	0	0.580625	0.49696	0.648545	0	0.443998	0.546895	0	0.621224	0	0	-0.436597	0	0.0305293	0	0	0.426801	0.459865	0	0.793609	0	0	0	0	0	0.605237	0.0257315	0	0.361251	0.702244	0.858764	0.565901	0.765829	-0.449488	0.0271504	0.423069	0.556087	0.645639	0	0.00965633	0.458134	0.412275	0.744177	0.449495	0.696191
-0.460113	0	0.809822	0	0	0	0	0.679752	0.418305	-0.408481	0.427845	-0.42054	-0.418418	0.528891	0.746983	0.702156	0.711569	0.636227	0.661088	0	0	0.0170158	0.220825	0.503446	0.130568	-0.579254	-0.546092	-0.201893	-0.441367	0	0.683128	0.510272	0.361251	0	0.415911	0.216687	0.350196	0.00695473	0.506154	0	0.560519	0.480247	0.52545	0.794881	0.626364	0.693256	0.505305	0.515808	-0.405969	0.745993
-0.41494	0	0.76891	0	0	-0.564688	0	0.516771	0	0	0.609339	-0.426745	-0.510864	0.522517	0.574604	0.591163	0.579633	0	0	0	0	-0.05592	0	0.512508	-0.0489623	-0.126396	-0.247797	-0.19991	0	0	0.76631	0.517799	0.702244	0.415911	0	0.547625	0.703659	0.0749482	0.430405	0	0.600613	0.594307	0.212968	0.804636	0	0.634696	-0.418663	0.513762	-0.142894	0.733657
0.527077	0.500203	0.195786	0	0	0.412882	0	0.168762	0.659937	0	0.702327	0	0.607928	0.849879	0.61418	0.119531	0.212198	-0.632663	-0.255089	0	0	0.129356	0	0.533602	0.109755	0.579498	0.00129917	-0.143664	0.198216	0	0.744415	0.490694	0.858764	0.216687	0.547625	0	0.754634	0.659536	0	-0.100914	-0.0558681	0.73369	0.247254	0.67812	0.0131817	0.784291	0.104159	0.662019	-0.0979861	0.747631
0.430725	0.595647	0.622177	0.467141	0	0	0.467386	0	0.497101	0	0.506234	0.633445	0.551035	0.683969	0	-0.52081	0	-0.409726	0.120006	0	0	0	0.488259	0	0.756453	0	0	0	0	0	0.680895	0.211919	0.565901	0.350196	0.703659	0.754634	0	0.720354	0.666382	0.189672	0.575839	0.488813	0	-0.408324	0.78946	0.609537	0	0.496431	0.559639	0.774905
0	0.514991	0.19759	0	0	0.493872	0	0.551384	0.640547	0	0.708973	0	0.586939	0.707556	0.720894	0.122264	0.674334	0.646915	0.0733086	0.525782	0.474395	0.53512	0.50241	0.443532	0.61103	0.276852	0.679518	0.0867402	0.43995	0	0.673269	0.247568	0.765829	0.00695473	0.0749482	0.659536	0.720354	0	0	-0.046099	0.611591	0.800249	0.573351	0	0.0552141	0.132988	-0.0143853	0.0667322	0.121892	0.359031
0	0	0.524392	0	0	0	0.778272	0	0.525778	0	0	0	0	0.700626	0	-0.515401	-0.4706	0	0	0	0	0	0	0	0.404886	0	0	-0.587123	0	-0.40856	0	0.238795	-0.449488	0.506154	0.430405	0	0.666382	0	0	0.462021	0.452893	0	0	-0.405022	0.4944	0.423572	0	0	0	0
0.493026	0	0	0	0	0	0	0.52986	0	0	0	0.406722	0	0	0.436043	0.079503	0.539874	0.440771	-0.412115	0	0	0	0	0	0	0	0.535271	-0.522898	0.538454	0	0.599934	0.860283	0.0271504	0	0	-0.100914	0.189672	-0.046099	0.462021	0	0	-0.0024925	-0.478847	0.750189	0	0.7941	0	-0.487304	0	0
0	0	0.455324	0	0	0	0	0	0	0	0	0	0	0.483232	0.459617	0.631823	0.7373	0.614627	0.677034	0	-0.410635	0.73864	-0.247066	0.0926116	0.433692	0.509541	-0.492687	0	0	0.421977	0	0	0.423069	0.560519	0.600613	-0.0558681	0.575839	0.611591	0.452893	0	0	0	0	0.859126	0.595127	0.149778	0.606315	0.67665	0.749538	0.522243
0	0	0.0899669	0	0	0	0	0	0.415589	0	0.564583	-0.512133	0	0.252202	0	0.483674	0.536336	-0.521906	0.700958	-0.500292	-0.526032	0.416379	0.197869	0.74244	0.113808	0.489355	0.441272	0	0	0	0.410108	0.0960759	0.556087	0.480247	0.594307	0.73369	0.488813	0.800249	0	-0.0024925	0	0	0.565936	0	0.557551	0.497805	0	0.72401	0.479764	0.608519
0	0.409303	0.660692	0	0	-0.457697	0	0.565408	0	-0.480414	0.547964	-0.449855	0	0.550938	0.456963	0	0.466336	0	-0.0056358	-0.50766	-0.451056	0.0848198	0	0.463124	-0.053761	0	-0.679483	-0.576376	-0.595082	0	0	0.183062	0.645639	0.52545	0.212968	0.247254	0	0.573351	0	-0.478847	0	0.565936	0	0.80771	0	0.657071	0.573175	0	0.434294	0.507037
0	0	0.631384	0	0.473608	0.405838	0.496847	0.431577	0.529035	0.527375	0.640879	0	0	0	0.737383	0.587816	0.583165	0.722331	0.711452	0	0.579027	0.63883	0.617858	-0.422008	0.728375	-0.434028	0.532995	0.779265	0.463665	0.432436	0.569728	-0.179525	0	0.794881	0.804636	0.67812	-0.408324	0	-0.405022	0.750189	0.859126	0	0.80771	0	0.800688	0.746541	0.757545	0.607469	0.800905	0.758733
-0.614083	0	0.761877	0	0	0.405194	0	0.224924	0.410967	-0.482951	0	0	0	0	0.565377	0	0.64143	0.710192	0.592771	0	0	0.426383	0.183257	0.644427	0.0319799	0.455901	0.526409	0	0	0.533149	0.587573	0.446963	0.00965633	0.626364	0	0.0131817	0.78946	0.0552141	0.4944	0	0.595127	0.557551	0	0.800688	0	0.860673	0	0.64867	0	0.548101
0	0	0.3996	0	0.496841	0	-0.475963	0.232075	0.549064	0	0.100504	0	0	0.523698	0.686107	0.596901	0.497575	0.684017	0.61401	0	0.62889	-0.483266	0.590915	0.578086	0.421483	0.573762	0.541179	0.357079	0.603547	0.0171928	0.616763	0.252285	0.458134	0.693256	0.634696	0.784291	0.609537	0.132988	0.423572	0.7941	0.149778	0.497805	0.657071	0.746541	0.860673	0	0.81823	0.714755	0.899563	0.303944
0.547294	0	0.573006	0	0	0.469745	0	0.170813	0	0.4078	0.513288	0	0	0	0	0.612852	0	-0.406257	0	0	0	0	-0.143749	-0.479261	-0.25645	-0.452523	-0.431732	-0.508881	0	0	0.749619	0.408195	0.412275	0.505305	-0.418663	0.104159	0	-0.0143853	0	0	0.606315	0	0.573175	0.757545	0	0.81823	0	0.694159	0	0.679612
0	0	0.539224	0	0	0	0	0.566138	0	0	0	0	0	0	0.50439	0	0	0.516	0	0.646713	0	0	-0.40405	0	0.244244	0	0	0	0	0	0.694933	0.584033	0.744177	0.515808	0.513762	0.662019	0.496431	0.0667322	0	-0.487304	0.67665	0.72401	0	0.607469	0.64867	0.714755	0.694159	0	0.777824	0.519316
0	0	0.408276	0	0	-0.524692	0	0.199234	0	0	0	0	0	0	0	0	-0.518243	0	0	0	0	0.425034	-0.0884043	-0.098423	-0.0751148	-0.629118	-0.161433	0	0	0.130316	0.658265	0.462337	0.449495	-0.405969	-0.142894	-0.0979861	0.559639	0.121892	0	0	0.749538	0.479764	0.434294	0.800905	0	0.899563	0	0.777824	0	0
0	0	0.740776	0	0.405663	0	0	0.501777	0	0	0.576956	0	0	0.416528	0	0	0.407294	0.562609	0.0789198	0.517517	0.47933	0	0.0400345	0.613387	0.493664	0.526071	-0.531112	-0.457246	0	-0.574544	0.734973	0.654457	0.696191	0.745993	0.733657	0.747631	0.774905	0.359031	0	0	0.522243	0.608519	0.507037	0.758733	0.548101	0.303944	0.679612	0.519316	0	0
0	0	0	0	0	0	0.417551	0	0	0	0	0.631105	0	0	0	0	0	0	0	0.539721	0	0	0	0	0	0	0	0	0	0	0	0.563151	0.403408	0.52426	0.474012	0.775219	0	0.479017	0	0.465477	0	0.771793	0.558928	0.723021	0.597758	0.638943	0	0.729063	0.60232	0.282612
0	0	0	0	0	0.50186	-0.589077	0.488505	0	0	0	0.545602	0	0	0	0	0	0.426134	0	0	0	0	0	0	0	0	0	0	0	0	0	0.410472	0	0.524184	0.446026	0.687574	0	0.49585	0	0	0.720325	0.527212	0.655433	0.674359	0.540067	0.729219	0	0	0	0.683611
0	0	0.499511	0	0.565374	0.715165	0	0	0	0	0	-0.578572	0	0	0	0	0.541263	0	0	0.457355	0	0	0.788748	0.713	0.579122	0.629234	0	0.53518	0	0	0	0.703164	-0.00595498	0.803288	0.671748	0.178993	0	0	0	0.162994	0.644753	0	0.6434	0.617876	0	0.377039	0	0	0	0
0	0	0.513894	0.474222	0.518978	0	0.478014	0.624547	0.54884	0	0.543013	0	0	0	0	0	0	0	0.461385	0	-0.445118	0	0	0	-0.498528	0	0.636598	0	0	0.608176	0.577755	0	0	-0.0711921	-0.541055	-0.669618	0	-0.494285	0	0.465654	0	0	-0.529534	0.352871	0.181193	0.142057	0	0	0	0.493504
0	0	0	0	0	0	0	0	-0.603338	0	0	0	0	0	0	0	0	0	0.4519	0	0	0	0	0	0.410723	0	0.466145	0	0	0	0.578664	0	0.548179	0	0	0	0	0.535549	0	0	0.594847	0.748048	0	0	0.502058	0.678084	0	0	0	0.52117
0.580936	0.537356	0	0.531867	0.680636	0.516175	0.583455	0.567281	0.624247	0.448385	0.461237	0	0.559077	0	0	0	0	0	0	0	0	0	0	0	0	0	0	0	0	0	0.423817	0	0.468584	0	0	0.51155	0.579178	0.571416	0	0	0	0.466211	0	0	0	0	0	0	0	0
0	0	0	-0.553209	0	0	0	0	0	0	0	0	0	0	0	0	0	0	0	0	0	0	0	0	0	0	0	0	0	0	0	0	0.448779	-0.529093	-0.467247	0.430889	0.44122	0	0	0	0.039858	0.521398	0.41121	0	0	0	-0.457908	0	-0.442234	0.435603
0	0	0.408273	0	0	0	0	0	0	0	-0.427053	0	0	0	0	0	0.466149	0	0	0	0.427556	0	0	0	0	0	0	0	0	0	0.635161	0	0.554643	0	0	0.529536	0	0	0	0	-0.523497	0	0	0	0	0	0.491517	0	0.429573	0
0	0.466204	0	0	0.463978	0	0	0.600363	0	0	0	0	0	0	0	0	0	0.441109	0.673066	0	0	0	0.549308	0	0	0	0.436524	0	0	0	0	0	0	0.532785	0.575701	0	0	0	0	0	0	0.420196	0.578011	0	0.686764	0.661884	0.784144	0.46629	0.476628	0
-0.480945	0	0	-0.502557	0	0	0	-0.0148786	0	0	0	-0.145807	0	0	0.238906	0.0689636	0.031248	0.511767	-0.561561	0	0	0.460571	0.72419	-0.626043	0.785279	-0.469399	0	0	0	0	0.523519	0	0	0.166189	0.672604	0.615008	0	-0.0849985	0	0	0	0	-0.425991	0.646919	0.0294091	0.69391	0.522315	0.417911	0.491822	0.412036
0	0	-0.0295826	0	0.598908	0	-0.455051	0.474868	0	0	0	0	0	0	0.0279556	0	0.560439	0.518266	0.723743	0	0	0.157316	0.708834	0.541364	0.524462	0.410608	0.548135	0.0597023	0.468353	0	0.519391	0.15261	0.62834	0.577754	0.503706	-0.00940436	0.602271	0.523143	-0.523054	0.437563	0.0916378	0.125531	0.120171	0.144716	0.774235	-0.571104	0.589769	0.227666	0.719064	0.297728
0	0.480783	0.141361	0	0.40514	0	0.448718	0.543354	0	0	0.490637	0	0	0.470295	0.407736	0.452514	0	0	0	0	0.413051	-0.44176	0	0	0.542167	0	0	0	0	0	0.610418	-0.0654847	0.684078	0.727425	0.471429	0.750822	0.701807	0.758908	0.531227	0.49469	0.179371	0.316372	0.30809	0.196442	0.51137	0.820886	-0.445411	0	0	0.249913
0	0	0.286017	0	0	0	0	0	0.540094	0	0.104184	0	0.458529	0.706371	0.639672	0.447164	-0.00520928	0.133137	0.00396025	0	0	0.131721	0	0.696685	0.114207	0.552486	-0.044282	-0.125645	0.664779	0	0.650528	0.449773	0.86507	0.0584049	0.440927	0.491068	0.743229	0.152855	0	0.0091479	-0.0224125	0.620638	0.144596	0.750008	-0.058757	0.748731	0.26093	0.716755	0.157254	0.788442
0	0.428979	0.475807	0	0.687523	0.443462	0.408326	0.564145	0.407006	0.498496	0.438773	0	0	0	0	0	0	0	0	0	-0.487764	0	0.465851	0	0.550096	0.434218	0	0.501965	0	0	0.026785	0.504144	0.490813	0.54584	0	0.172724	0	0.181172	0.449371	0.508339	-0.494779	0.213813	0.623605	0.83242	0.623641	0.357286	0.438797	0	0	0.768334
0	0.511986	0.412022	0.506568	0.405006	0	0	0.416713	0.530841	0	0.421486	0.404274	0	0.499026	0	0	0	0	0	0	0.514306	0	0	0.45103	-0.0431294	0	0	0	0	0	0.592797	0.62055	0.301459	-0.420985	0.0876192	0.0969022	0.107026	-0.224243	0.288948	0	0.583055	0	0.54968	0.257076	0.409766	0.704772	-0.45808	0.494684	0.467669	0.575778
0	0	0.540162	0	0.601957	-0.554358	0	0.461046	0.41173	0	0	0	0	0.451948	0.408251	0.431476	0.433371	0	0.511107	0	0	0	0.425991	0	0.646399	0	0	0	0	0	0.511524	0.0599699	0.726917	0.546836	0.0463747	0.18227	0.576223	0.120443	0	0.640775	0	0.0655274	0.541684	0.234746	0.456423	0.813271	0	0.155067	0.519858	0.806416
0	0	0	0	0	0	0	0	0	0	0	0	0	0	0	0	0	0	0	0	0	0	0	0	0.428073	0	0	0	0	0	0	0	0	0	0	0.104673	0	0.427023	-0.444715	0.523005	0	0.60231	0	0.738244	0	0.139318	0	0.214164	0	0
0	0	-0.431981	0	0	0	0	0.447163	0	0	0.547884	0	0	0.488925	0	0	0.543024	0	0.635496	0	0	0.427669	0.478437	0.424169	0.664859	0	0	-0.608208	0	0	-0.184517	0.30482	0.805384	0.189657	0.14463	0.774051	0.595083	0.416003	0	0.497836	0.668292	0.479021	0.182881	0.787728	0.655252	0.65877	0.442179	0.154982	0.508656	0.639072
0	0	0	0	0	0	0	0.617454	0	0	0	0	0	0	0	0	0.483796	0	0.0145076	0	0	0.634071	0	0	0.571971	0	0	0	0	0	0	-0.171286	0	0.587605	0.492466	0.349426	0.14012	0.804321	0	-0.509027	-0.41305	0.636124	0.814105	0.504614	0.100072	-0.0237865	-0.0279018	0.0429996	-0.41279	0.700587
0	0.443834	-0.592835	0	0	0	-0.513978	0	0	0	0	0	0.424954	0.518048	0.687591	0.606082	0.501712	0.74492	0.647721	0	0	0.0662487	0.469413	0.489852	0.267973	0.543045	-0.538694	0	0	0	-0.417453	0.031989	0.454429	0.660475	0.640946	0.306133	0.615459	0.182076	0.439444	0.575402	0.217565	0.581509	0.0518885	0.898447	0.791369	0.776718	0.283195	0.59266	0.220618	0.663883
0	0.141555	0	0.577934	0.584912	0	0	0.346281	0.64308	0	0.0164476	0.42278	0	0.582541	0.411026	0.542329	0	0	0.537123	0	0.571617	0	0.488643	0	0.693459	0	0.501289	0	0.470101	0	0.605775	0	0.688874	0.711411	0.536368	0.48658	0.645319	0.726095	0.628165	0.600356	0	0.43032	0	0.0660669	0.602811	0.452995	0.458037	0	0	0.542738
0	0	0	0	0	0	0	0	0	0	0	-0.0316163	0	0	0	0	0	0	0	0.409561	0	0	0	0	0	0	0	0	0	0	0	0	0.518653	0.4238	0	0.497791	0.582276	0.650582	0	0	0	0	0	0.501927	0.60086	0.68539	0.432652	0	0	0
0	0	0.65578	-0.429007	0	-0.59809	0	-0.497393	0	0	0	-0.0198322	0	0.448558	-0.1909	-0.281557	-0.114142	0.0243617	-0.198463	0	0.560426	0	-0.404086	0	0.0613299	0	-0.568005	0	0	0	0	0.685163	0.0972537	0.84645	0.610845	0.53309	0	-0.155333	0.669124	0	-0.424027	0	0.474037	0.59707	0.23441	0.735071	-0.148668	-0.137476	0.0265637	-0.0167191
0	0	0.46609	-0.406208	0	0	0	-0.615288	0	0	-0.409411	0	0	0	0.556386	0	0	0	0.535845	0	0.498883	0	0.714879	0	0.767973	0	0.813979	0.569486	0	0	0.416326	0.524497	0	0.700303	0.783424	0.676611	0	0.749554	0	0.653556	0.470199	0	0.197317	0.281249	0.612903	0.582096	0.487977	0.504067	0	0
0	0	0.57017	0	0	0.467992	0	-0.10477	0.407733	0	0	0	0	0.416863	0	0	0	0	0	0.508426	0	0	0	0	0	0	0	0	0	0	0.566932	0.648423	0.575122	0	0.451077	0.067234	0.582285	0.179038	0	0	-0.455625	0.646929	0.0356877	0.150016	0	0.561028	0	0.541986	0	0
0	0	0	0	0.499432	0	0	-0.445029	0.410921	0	-0.443016	0	0	0	0.439787	0	0.420263	0.483936	0.450021	0	0	0	0	0	0.549724	0	0.686106	0	0	0	0	0.664734	0.414851	0.49005	0.414348	0.568882	0.4595	0.651003	0	0.570744	0	0	0.425432	0.475338	0.576965	0.520575	0.111079	0.448681	0.45569	0
0	0	0.480913	0	0	0	0.482557	0	-0.409651	0	0	0	0	0	0.521334	0.562105	0.448996	0.58436	0.643206	0	-0.511115	0	0.707122	0.533832	0.77483	0	0.577202	0.418897	0	0	0.486327	0.731277	0	0.656138	0.755575	0.706451	0	0.688383	0	0.577037	0	0.490575	0.471486	0.440463	0.779096	0.871114	0.469902	0.433707	0.617019	0
0	0.593507	0.759257	0	0	0	0	0	0.575277	0	0.553168	0	0	0.541267	0.473801	0.438305	0.423534	0.525296	0.542582	0.494491	-0.0971592	0	0.693034	0.547396	0.710225	0.494552	0.535468	0.508395	0	0	0.620629	0.483315	0	0.47326	0.530587	0.66985	0.452603	0.412894	0	0.461866	0.625759	0	0	0.0514586	0.59274	0.263794	0	0	0.52302	0.608081
0	0	0.539922	0	0	0.461599	0	0	0.42943	0	0.45454	0	0	0	0.540794	0.424291	0.523236	0.581831	0.403851	0	-0.455684	-0.546126	0.520514	-0.577456	0.726926	-0.185663	0.090868	-0.0920303	-0.521139	0	0.433129	0.686344	0	0.74053	0.77628	0.6043	0	0.520259	0	0.132395	0.50932	0.471634	0.506178	0.679727	0.69233	0.878965	0.556778	0.499894	0.576771	0.530222
0.559423	0	0.635578	0	0	0.561018	0	0.511438	0	0	0.514539	0	0	0	0.466694	0	-0.544321	0	0	0	0	0.411292	0.0732195	0	0.492259	0	-0.405132	-0.622009	-0.47903	0	0.547346	0.73811	0.617805	0.308079	0.342018	0.808288	0.64163	0.811963	0.162949	0.154891	0.608496	0.0709241	0.667336	0	0.22697	0.673353	0.171943	0.776314	-0.532102	0.696821
0	0	0	0	0	0	0	0	0	0	0	0	0	0	0	0	0.489718	0	0	0	0	0	0	-0.4949	0.404917	-0.131027	0	-0.0763587	-0.00959141	0.442094	0	0.75854	0	0.429842	0.527586	0.584471	0	0.303618	-0.0773516	0	0.0871806	0.39484	0.475538	0.131449	0.609331	0.711488	0.582527	0.564221	0.620424	0.540788
0	0	0.416141	0	0	0.518164	0	0.515928	0	0	0	0	0	0	0	0	0	0	0	0	0	0	0	0	0.409175	0	0	0	0	0	0	0.627355	0	0.594077	0.451248	0.7427	0.412126	0.857193	0	0.417472	0.447272	0.172202	0.589528	0.709505	0.469909	0.771684	0	0	0	0
0	0	0.405545	0	0	0	0	-0.604053	0.0674628	0	0	0.568627	0	0	0.470754	0	0	0	0	0	0	0	0	0	0	0	0	0	0	0	0	0.616381	0	0.533704	0	0.633975	0	0	0	0	0.535537	0	0	0.683772	0.625847	0.440258	0	0	0	0
0.61203	0	0	0.4322	0.72139	0	0	-0.00680574	0.457462	0.45158	-0.453554	0.547697	0.419307	0	0	0	0	0	0	0	-0.426137	0	0	0	0	0	0	0	0	0	0	0.521142	0	0.521723	0.649701	0.742292	0.680763	0.782483	0	0.415559	0.503813	0.472176	0.463922	0	0.57361	0.56439	0	0.546754	0	0
0	0	0	0	0	0	0	0	-0.456086	0.6247	0	0.608883	0	0	0	0.43662	0	0	0	0.485841	0	0	0	-0.4994	0	0	0	0	0	0	0	0.670626	0	0	0	0.447757	0	0.460837	0	0	-0.0238516	0	0	0.629525	0	0.627934	0	0	0	0.512621
0.627882	0.424141	0.547197	0.444539	0.580962	0	0.491162	0.054008	0.430768	0.404693	0	0.00418484	0.574633	0	0	0	0	0	0	0	0	0	0	0	0.626564	0	0	0.444436	0	0	0.438687	0.40378	0.431626	0.741609	0.841418	0.684384	0.676056	0.789436	0	0.694183	-0.0322227	0.43198	0.609749	0.573783	0.627396	0.744323	0	0.656504	0.406402	0.637076
0	0	0.472054	0	0	0	0	0	0	0	0	0.468236	0	0.443065	0	0	0	0.462591	0	0.525934	0	0	0	0	0.503236	0	0	0.518291	0	0	0	0.141293	0	0.460272	0.527979	0.682826	0	0.601809	0.591321	0.537685	0.669626	0.485453	0.505335	0.342456	0.716482	0.217856	0.43945	0	0.462271	0.571565
0	0	0	0	0	0	0	0	0	0	0	0	0	0	0	0	0	0	0	0	0	0	0	0	0.618338	0	0	0	0	0	0	0.698898	0	0.453993	0.735637	0.80063	0	0.670179	0	0	0	0	0.479482	0.543058	0.691849	0.858453	0	0.661235	0	0.428384
0	0	0	0	-0.418048	0.449157	0	0	0	0	0	0	0	0	0	0	0	0	0	0	0	0	0	0	0.764705	0	0.43419	0.477092	0	0	0	0.693972	0.41465	0.542663	0.702393	0.69482	0.478253	0.621757	0	0.617951	0.472043	0	0	0.757145	0.511544	0.756527	0	0.614317	0	0
0	0	0	0	-0.458758	0	-0.449387	0	0	0	0	0.481071	0	0	0	0	0	0	0	0	0	0	0	0	0	0	0	0	0	0	0	0.529429	0	0	0	0.424652	0	0	0	0	0	0.425375	0	0.483515	0.506494	0.514922	0	-0.488989	0	0.45527
-0.00332377	-0.407516	0.651171	0	0.498453	0.41269	0	-0.652604	0.486786	0.497082	0	-0.433731	0	0.429218	0	0	0	0	0	0	0	0	0	0	0.683939	0	0	0	0	0	0	0.738347	0.530058	0.776808	0.709527	0.678818	0.682711	0.527893	0	0.658358	0.546286	0.474355	0.576458	0.781411	0.453571	0.765583	0	0	0	0
0	0	0	0	0	0	0	-0.457349	0	0	0	-0.470335	0.443578	0	0	0	0	0	0	0	0	0	0	0	0.417141	0	0	0	0	0	0	0.599456	0.452627	0.475275	0	0.764934	0	0.27056	0	0.468019	0	0.49782	0	0.749019	0.642362	0.870674	0	0.733033	0.504885	0.677416
-0.469923	0.559753	0	0	0.607188	0	0.00981293	-0.0177306	0.612611	0	0.623299	0	0	0.455374	-0.022921	0	-0.466677	0	0	0	0	0	0.455265	0	0.653562	0	0	0	0	0	0	0.281753	0	0.610915	0.545698	0.796329	0.424	0.871709	-0.535931	0.494343	0	0.82856	0.504549	0.840079	0.646135	0.786958	0.103779	0.467916	0.405603	0.821251
0	0	0	0	0.500932	0	0.491276	-0.0531407	0.669824	0	0	-0.664292	0	0	-0.41767	0	0	0	0	0	0	0	0	0	0.642446	0	0	0	0	0	0.483363	0.479683	0.629719	0.699393	0.750157	0.856125	0.348931	0.502564	0	0.515488	0.546582	0.767147	0.62875	0.568609	0.528599	0.860108	0.522928	0.766689	0	0.690152
0	0	0	0	0	0.443302	0	0	0	0	0	0.0791201	0	0	0.443657	0	0	0	0	0	-0.521478	0	0	0	0	0	0.546336	0.424899	0.616269	0.570017	0	0.471205	0.445872	0.608071	0.00877619	0.600736	0	-0.431793	0.56478	0.64505	0.466401	0.579253	0.576207	0.8866	0.616237	0.814283	0.425526	0.529894	0	0.561449
0.625685	0.628062	0.495105	0	0.522618	0.561974	0.438739	0.0540542	0.735831	0	0.0617326	0.607362	0.458956	0.631729	0.532215	0	0	0	0	-0.704889	-0.294269	-0.432982	0	0	0	0	-0.462047	0	0.0949256	-0.485072	0.488412	0.48021	0.616042	0.55195	-0.482746	0	0.673254	0.502134	0	0.452339	0	-0.651889	-0.013585	0	0.449545	0.710226	0.558724	0.464565	0.431542	0.625509
0.464964	0	0	0	0	0.620363	0	0.533454	0	0	0	0	0	0	0	0	0	0	0	0	0	-0.427611	0	0	0	0	0	-0.427127	0	0	0	0	0.593147	0	0	0.471743	0.62541	0.717139	0	0.652313	0	0.58435	0.436028	0.61649	0.429523	0.752833	0	0.468928	0	0
0	0	0	0	0	0	0	-0.145759	0	-0.404906	-0.406101	-0.64428	0	0	0	0	0	0	0	0	0	0	0	0	0	0	0	0	0	0	0.533691	0.564498	0.677847	0.662831	0.604313	0.680349	0.758306	0.844562	0.470028	0.746982	0	0.758488	0.604671	0.524656	0.756983	0.810229	0	0.55532	0.54297	0.636704
0	0	0	0	0	0.551437	0	0.490877	0	0	0	0	0	0	0	0	0	0	0	0	0	0	0	0	0	0	0	-0.515692	0	-0.439569	0	0	0.541795	0.542438	0.448592	0.429872	0.542943	0.630252	0	0.653961	0	0.166105	0.494406	0	0.462398	0.753931	0	0	0	0
0	0.549828	0.558423	0	0.587541	0	0	0.445617	0.770051	0	0.137697	0	0	0.633403	0	0	0	0	0.596496	0	0	0	0	0	0	0	0	0	0	-0.417049	0	0.5988	0	0.10536	0.260137	0.769634	0.54812	0.834066	0.523133	0.549511	0	0	0	0	0.643098	0.752565	0.187502	0	0.495994	0.575609
0	0.512835	0.645683	0.081043	0	0.503971	-0.583793	0	-0.00379966	0.512952	0	0.455211	-0.601772	0	0.557472	0	0	0.5661	0	0.504217	0	0	0	0	0	0	0	0.53623	0	0	0	0	0	0	0	0.49881	0.467469	0.502724	0.428029	0.482301	0	-0.428548	0	0.436396	0.46984	0.75246	0	0.506306	0.600054	0.670524
0.535741	0	0	0	0.477659	0	0	0.474498	0.11092	0	0	0	0	0.169169	0	0	0	0	0	0	0	0	0	0	0	0	0	0	0	0	0	0.489803	0	-0.044845	0.601344	0.732229	0.488913	0.855652	0	0.760601	0	0	0	0	0.45776	0.631693	0.445931	0.411096	-0.432539	0
0.673719	0.445697	0.690806	0.657141	0	0.698408	0.593581	0.677052	0.571491	0.708717	0.411289	0.337706	0.602805	0.136745	0.465665	0	0	0	0	0	0	0.529737	0	0	0	0	0	0	0	0	0.606912	0.783824	0.479946	0.558382	0.463984	0.769335	0.489468	0.515239	0	0	0	0.606552	0	0	0.50588	0.443648	0	0	0	0.419597
0	0.500982	0.48675	0	0	0	0	0	0.474826	0	0	0.57817	0.417178	0.195466	0.534072	0.436975	0	0	0	0	0	0.62068	0.453925	0.451036	0.616907	0	0.416373	0.494456	0.457721	0.53903	0.439971	0.621006	0.500228	0.659489	0.708878	0.691324	0.549382	0.664916	0	0.556584	0	0.475421	0	0	0.553556	0	0.628471	0	0	0
0.540572	0	0.530915	0	0	0.476306	0	0.474503	0	0.441696	0	0.647086	0	0.42297	0.670073	0.714139	0.498832	0.530879	0.664625	0	-0.457459	0.498345	0	0	0	0	0	0	0	0	0.642913	0.687532	0.458832	0.481217	0.419509	0.0243634	0	0.518378	0	0	0	0	0	0.519973	0.748479	0	0.423054	0	0.482616	0.424828
-0.0121785	0.666141	0.179408	0.573307	0.528299	0.633128	0.540637	0.605885	0.639716	0.633998	0.653147	0.273285	0.795062	0.611305	0	0	0	0	0	0	0	0	0	0	0	0	0	-0.508318	0	0	0	0.579796	0.414937	0	0	0.407024	0.579651	0	0.509615	0	0	0	0	0.684067	0	0	0	0	-0.451144	0
0.638268	0.651458	0.12576	0	0.560037	0.455511	0	0.560896	0.755534	0.435787	0.617074	0.689863	0.133015	0.241269	0.673441	0	0	0.437179	0	-0.403426	0	0.589728	0	0.450724	0	0	0	0	0	0	0.494073	0.531973	0	0	-0.525694	0.437559	0.479423	0.524284	0	0	0	0.419106	-0.471512	0.404805	-0.178932	0	0.516927	0	-0.566135	0
0.494206	0.557254	0.60082	0.57571	0.512386	0.586924	0.608161	0.514249	0.490707	0.541891	0.526655	0.61972	0.725264	0.692952	0	0	0	0	0	0	0	0	0	0	0	0	0	0	0	0	0.54978	0	0.531012	0.434702	0	0.511651	0	0.658773	0.4836	0	0	0.505908	0	0.488597	0.608975	0.496394	0	0	0	0.533747
0.482911	0.173179	0.454638	0	0	0.5472	0.472639	0	0.600831	0.585298	0.50535	0.695151	0.77806	0.608395	0.471473	0	0	-0.40657	0	0	-0.413302	0	0	0	0	0	0	0	0	-0.463431	0	0.66726	0	0	0	0	0	0	0	0	0	0	0.456347	0.620769	0	0	0	0	0	0
0.418124	0.601246	0	0.41185	0	0	0	0.555925	0.672888	0.683209	0	0.649649	0.491943	0.690489	0	0	0	0	0	0	0	0	0	0	-0.447176	0	0	0	0	-0.468099	0	0.085195	0	-0.474818	-0.475984	0	0.511122	0	0	0	0	0	-0.492689	0	0	0	0	0.459255	0	-0.460395
0.56479	0.408784	-0.0272197	0.422689	0	0.10121	0.590405	0.487786	0.703302	0.409847	0	0.737459	0.444133	0.475986	0	0	0	0	0.410557	0	0	0.587522	0	0	0	0	0	0	0	0	0.527745	0.732253	0.524243	0.525982	0.545435	0.647685	0.525163	0.792906	0.494205	0	0.491246	0.687086	0.532829	0.877416	0.544097	0.590598	0	0	0	0.522434
0.184776	0.480997	0.620017	0	0.420273	0.580857	0.67056	0	0.266431	0.519636	0.579796	0.728618	0.41238	-0.0033203	0	0	0	0	0	0	0	0	0	0	0	0	0	0	0	0	0.596519	0.677581	0.777523	0.469066	0.475548	0.742743	0.621866	0.769873	0.508634	0.518497	0.443224	0.528145	0.430775	0.444343	0.465458	0	0	0	0	0
0.631347	0.713616	0.572028	0.503495	0	0.689064	0.407671	0.5192	0.784376	0.605573	0.694856	0.607142	-0.0126384	0.249726	0.521084	0	0	0	0	0	0	0	0	0	0	0	0	0	0.51032	0	0	0.403608	0	0	0.41135	0	0.441668	0.646587	0	0.420672	0	0	0	0.507021	0	0	0.460721	0	0	0
0.415632	0.487505	0	0	0	0.44811	0	0	0.179538	0	-0.41795	0.652251	0	0	0	0	0.447111	0	0	0	0	0	0	0	0.632566	0	0	0	0.451427	0	0	0	0.6512	0	0	0.575908	0.662876	0.802371	0	0	0	0.551331	0	0.458223	0	0	0	0	0	0
0	0.62319	0.588878	0	0.604309	0	0	0.690273	0.692391	0	0.6793	0	0	0.676165	0	-0.549715	-0.454105	0	-0.439556	-0.589842	0	0	0	0	-0.493131	0	-0.544577	0	0	-0.639878	0.00355014	0.233952	0.548682	0.487325	0.592962	0.824547	0.638943	0.883745	0.680007	0.435629	0.534091	0.49757	0.412572	0	0.424607	0.59616	0	0.565019	0	0.520942
0	0	0	0	0	0.479827	0	0.41952	0	0	0	0	0	0	0.608864	0.552977	0	0.534175	0.442045	0	-0.473059	0.43994	0.578498	-0.561445	0.156154	-0.449691	0	0	0	0	0	0	0	0.658252	0	0.182494	0	0.565571	0	0.492937	0.496582	-0.197291	0	0.733246	0.713827	0.671735	0.801254	0.732537	0.731667	0.590105
0	0	0	0	0	0	0	0.480634	0	0	0	0	0	0	0	0	0	0	0	0	0	0.478987	0.685345	0	0.229786	0	0	0	0	0	0	0	0	0.722967	0.638619	0.495408	0	0	0	0.177889	0.495735	0	0	0.316549	0.0603521	0.56247	0.497809	0.645408	0	0
0.42338	0	0	0	0.433504	0.500304	0	0	0	0	0	0.55252	0	0	-0.495674	0.425395	0.541282	0	0	0	-0.40639	-0.612653	-0.223995	-0.622981	0.0149587	0	0	0	0	-0.429723	0	0.430123	0	-0.199862	-0.49769	0	0	0	0	0.441364	0.572027	0.0456132	-0.653457	0.592187	0.619878	0	0	0	0	0
0	0	0	0	0	0.445295	0	0	0	0	0	0	0	0	0.455188	0.468913	0	0.743311	0.609278	0	0	0.593331	-0.410088	-0.0548571	-0.636148	0	0.585297	0	0	0	0	0.529788	0	-0.502523	-0.527014	0.515409	0	0	0	0	0.244732	0.483543	-0.53524	0.733794	0.663749	0.471913	0	0.588935	0	0.413342
0	0	0	0	0	0.562822	0	0	0	0	0	0	0	0	-0.589531	0.00846	0	0	0	0.5453	0.577744	0	0	-0.538534	0.0334456	-0.453049	0	0	0	0	0	0	0	-0.493673	-0.559336	-0.584033	0	0	0	0	0	-0.549742	-0.683268	0.184629	0.520119	0.0252431	0	-0.524626	0	-0.089054
0	0	0	0	0	0.421677	0	0	0	0	0	0	0	0	-0.49867	0	0	0	0.606709	-0.021811	0.487418	0.636062	0.646226	0	0.583853	0	0	0	0	0	0	0	0	0.693869	0.417732	0.500185	0	0.582951	0	0.567349	-0.00945118	0	-0.612434	0.622046	0.637536	0	0	0.526	0.540482	0.515047
0	0	0	0	0	0	0	0	0	0	0	-0.56683	0	0	0	0	0	0	-0.530031	0	0	0	0	0	0	0	0	0	0	0	0	-0.403771	-0.445285	-0.521998	0	-0.463749	0	0	0	0	0	-0.590748	-0.58674	-0.408408	-0.491321	0.454995	0.406238	0	0	0
0.431816	0	0.642267	0	0.575594	0	-0.449027	0	0	0	0	-0.525584	0	0.600052	0	0.537623	0.663885	-0.425802	-0.486731	0	0.600883	-0.464219	0.70859	0.58175	0.03304	0.452037	0	0.542223	-0.452232	0.410795	0	0	0.531509	0.702037	0.634369	0.0967268	0	0	0	0.449845	0.496392	0.515467	0.59119	0.733611	-0.652058	0.762051	0	-0.434664	0	0.102378
0	0	0	0	0	0	0	0.439361	0	0	0	0	0	0	0	0	-0.565272	0.578548	0.585885	0	0.406743	0	0	0	0.6028	0	0	0.485572	0	0	-0.47051	0.637196	0.445404	0.540764	0	0.784989	0.717612	0.11365	0	0.595772	0.592309	0.523719	0	0.0778956	0.732852	0.720631	-0.484853	0	0.624898	0.516788
0	0	0	0	0	0.453354	0	0	0	0	0	0.475509	0	0	0.478818	0	0	0	-0.543635	0	0	0	0	0	0	0	0	0	0	0	-0.586202	0	0	0	0	0	0	0	0	0	0	0	0	0	0	0	0	0	0.47084	0
0	0	0	0	0.462691	0.445006	0	0	0	0	0	0.450651	0	0.423162	0	0.745829	-0.0485369	0.781084	0.654344	0	0	-0.223826	0.641435	0.453256	-0.0823867	0	0	0.585697	0	0	0	0	0	0.102294	0.108722	0.0697465	0	0	0	0.424941	0.549709	0.547127	-0.0476583	0.735833	0	-0.121233	0	0	0	0
0	0	0	0	0	0.495576	0	0	0	0	0	0	0	0	-0.149469	-0.0134235	0	0	-0.413147	0	0	0.501633	0	0	0	0	0.569731	0	0.577737	0.6535	0	0	0	-0.476381	0	0	0	-0.407322	0	0	0	0.516035	0	0.165897	0.64672	0.622697	0.526163	0	0.534439	0
0	0	0	0	0	0.56765	0	0	0	0	0	0	0	0	0.416584	-0.403626	0.0814921	0.107138	0.557588	0	-0.46542	0.540723	0	0	0	0	0.427772	0	0	0	0.44381	0	0	0.0622521	-0.0622376	-0.542952	0	-0.438912	0	0.496044	0	0	0	0.147351	0.551675	0	-0.580103	0	0.570694	0
0	0	0	0	0	0	0	0	0	0	0	0	0	0	-0.231873	0.0435731	-0.610663	0	0.058451	0	0	0.481142	0	0	0	0	0.697726	0	0.648656	0.634822	0	0	0	-0.740547	-0.689464	0	0	0.474438	0	0	0.460653	0	0	-0.0392575	0.66418	0.623416	0.00888045	0	0.063243	0
0	0	0	0	0	0	0	0	0	0	0	0	0	0	-0.566205	-0.428782	-0.632351	-0.421838	-0.0206024	0	0	0.462453	0	0	0.00541285	0	0.709317	0.58234	0	0	0	0	0	-0.205995	-0.035865	0	0	0	0	0.466362	0	0	0	0.141719	0	0	-0.468381	0	-0.0140857	0
0	0	0	0	0	0	0	0	0	0	0	0	0	0	-0.408298	0.730963	0.525225	0.62946	0.419013	0	0	0.597504	0	0	-0.0372779	0	0.587032	0	0.405642	0.506121	0	0.54826	0	0.00988945	-0.535661	-0.0742625	0	-0.0033236	0	-0.417964	0.573742	0.439565	-0.645875	0.78543	0.589029	0.155988	-0.474999	0	0.51747	-0.501852
0	0	0	-0.424731	0	-0.51934	0	0	0	0	0	0	0	0	0	0	0	0	-0.533051	0	0	0.461203	0	0	0.000348985	0	0	0.444333	0.553598	0.652515	0	0	0	0.641344	0	0.569114	0	0	0	0.155806	0	0	0	0.518623	0	0.617307	-0.459442	0.432695	0	0.421252
0	0	0	0.42485	0	0	0	0	0	0	0	0	0	0	0	0	0	0	0	0	0	0	0	0	0.471074	0	0.430186	0.459933	0.448666	0	0	0	0	-0.46729	0	0.508259	0	0	0	0.611267	0	0.438525	0	0	0	-0.00553677	0	0	0	0
0	0	0	0	0	0	0	0	0	0	0	0	0	0	-0.221615	0	-0.412743	-0.410751	-0.470912	0	0	0	0	0	0.496081	0	0.684375	0.705	0.455173	0	0	0	0	-0.592167	-0.0655378	0	0	0	0	0.476101	0	0	0	0.107672	0	0	-0.422087	0	-0.463932	-0.0257884
0	0	0	0	0.403952	-0.00956426	-0.640092	0.664746	0	0	0	0	0	0.48831	0	0	0	0	0	0	0	0.586189	0	0	0.658851	0	0.488396	0.6843	0	0	0	0.106755	0	0.797579	0.813195	0.647956	0	0.638851	-0.413269	0.41882	0	0	0	0.745243	0.473872	0.789818	0.56933	0.678535	0.41361	0.451484
0	0.472254	0.7367	0	0.47756	0.430939	0	0.502768	0.571749	0	0.571743	0	0	0.613784	0.444323	0	0.643454	0.705789	0.705833	0	0	0.718016	0.645293	-0.434132	0.693701	0	0.322145	0.108493	0.436094	0	0.805923	0.603775	0	0.802417	0.6757	0.671566	0.419241	0.556269	0	0.837559	0.539874	0.446585	0.620921	0	0.745876	0.563451	0.633796	0.710618	0.69592	0.488531
0	0	0	0	0	0	0	0.60734	0	0	0	0	0	0	0.435381	0.43496	0.530559	0.463927	0.607484	0.0270994	0	0	0.666275	0.59013	0.501869	-0.0320083	0	0	0	0	0	0.739803	0.703011	0	0	0.698059	0.3087	0.233713	0	0	0.418338	0.46026	0.407702	0.758802	0.801016	0.696166	0	0	0.617712	0.592923
0.582121	0	0.237897	0	0	0.641226	0	0	0	0	0.516977	0	0	0.464915	0.0491998	-0.0858977	-0.291741	-0.589582	-0.593849	-0.536819	0	-0.485664	0.532105	0.0922422	0.745144	-0.109933	0.0644418	-0.025652	-0.429212	0	-0.515636	0.293358	0.486413	0	0.516346	0.427316	0	0.363871	0	-0.44902	-0.41565	-0.411093	0.467565	0	-0.0388762	0.59175	-0.508211	0	-0.572584	0
0.419526	0	0.642372	0	0	0.513658	0	0.088568	0	0	0	0	0	0	0.0297604	0.21004	-0.459543	0	0.569623	0	0	0.617677	0.461913	0	0.550036	-0.584129	0.539108	0.0125003	0	0	0.746352	0.710509	0.483912	0	0.671576	0.695022	0.614432	0.0128597	0	0	0.504834	0.0760983	0.415685	0.110092	0.451114	0.568241	-0.545813	0	0.504213	0.417218
0	0	0.617169	0.564443	0	0	0	0.436947	0	0.490363	0.458599	0.124941	0.419479	0.578845	0	-0.585756	-0.59448	0	-0.426191	-0.487386	-0.514465	0.516959	0	0.407706	0.473213	-0.499844	0	0.560997	0	-0.487086	-0.462873	-0.0239774	0	0.646743	0.660203	0.541464	0	0.617115	0	0.501274	0	0	0	-0.442969	0.542996	0	0.462676	0.591498	-0.00219597	0
0.516137	0	0.15542	0	0	0.645	0	0	0.491175	0	0	0.487824	0.53648	0.500457	0.585522	-0.0612902	-0.0336562	0.491419	0.00785465	-0.42341	0	0.124125	0.654259	0.543261	0.843763	0.0963339	0.601699	0.120923	0.03411	0	0.555303	0.383635	0.73007	0.737888	0.798033	0.577106	0.554338	0.684147	0	0.0360562	0.625858	0.409859	-0.426231	0.125472	0.533248	0.111749	-0.00219494	0	-0.00991602	0
0.433027	0	0.623254	0	0	0.5856	0	0.484901	0.484206	0	0.511975	0	0	0.485332	0	-0.41811	0	0	0	0	0	-0.427892	0	0	0.0802657	0	-0.426164	0.513685	-0.420998	-0.532056	0.618116	0.353888	0.800179	0.766419	0.615829	0.683215	0.654366	-0.00438904	0.52465	-0.0470794	0.60239	0.544737	0.465017	-0.188933	0.681225	0.330904	-0.520302	0.606246	0.639561	0.57379
0	0	0	0	0	0	0.556815	0.461143	0.493974	0	0	-0.596009	0	0.688894	-0.609349	-0.638397	0	-0.408448	-0.432841	0	0	0	0.473988	0	0	0	0	0	0	0	0	0.710775	0.538615	0.428547	0	-0.0434858	0.739184	0	0	-0.228377	0.564131	0	0	0.546555	0.647761	0.612885	0	0	0	0.428548
0	0	0	0	0	0	0	0	0	0	0.447485	0	0	0	-0.0355479	0.457868	0	0	0	0	-0.547824	-0.511295	0.40694	0	0.427043	0	0.453365	0	0	0	0.659802	0.729658	0	0	-0.410097	-0.104388	-0.047034	-0.162909	-0.665559	0.568684	0	-0.412909	-0.461441	0.740636	0	0.779647	-0.499188	0	0	0.109413
0	0	0	0	0	0.726573	0	0.42865	0	0.638574	0.428839	0.517629	0	0	0	0.432879	0	0.642134	-0.0308263	0	0.499993	0	0	0.585024	0	0.523613	0	0	0	0	0.0316037	-0.462924	0.458216	0.495731	-0.457473	-0.693356	0.451425	-0.568584	0	0	0.621767	0	0	0.664094	0.640599	-0.152011	-0.427606	0.610679	0.659788	0.0620293
0	0	-0.517357	0	0.408272	0.529636	0	0.536411	0	0	0	0	0	0	-0.475397	-0.0358546	0.0933425	-0.55959	-0.0571521	0	0	0.436629	0.123852	0	0.513253	0	0	0	-0.483254	0	-0.489481	0	0	0	0.587807	0	0	0.443983	0	-0.549638	0	0	0	0	-0.468524	0	-0.573363	0.524741	0	-0.541388
0	0	-0.573346	0	0	0	0	0.662905	0	0	0	0	0	0	0.591267	0.52506	0.0550502	0.420892	0.460424	0	-0.412165	0.094679	0.683734	0	0.542968	0.0127631	0	0.0988762	0	0	0.0566487	0.55986	0	0.786926	0.77347	0.634713	0	0.633601	0	0	0.0769822	0	0.447841	0.784288	0.639107	-0.0611449	0.621333	0.722246	0.600575	0.466928
0	0	0.418111	0	0.454622	0	0	0.408669	0	0	0.514336	0.521161	0	0	0.451457	0	0	0.58302	0	0	0	0	0	-0.60333	0.438357	-0.637912	0.0445916	0.535859	0	0	0.500172	0.439704	0	0	0	0	0	0	0	0	0.628636	0	0.569438	0.0585064	0	0.472499	0.432137	0	0.51804	0.547408
-0.533568	0.0113858	0.483995	0	0.560496	0	0	0.560396	0.488266	0	0.090248	0.571581	0	0.50724	0.49875	0.426795	0	0.646826	0	0	0.0451496	0	0	0	0	0	0	0.502579	0.452613	0.433107	0.54448	0	0	0.486576	0	0.543281	0	0	0	0.489629	0.772541	0	0.571562	0.388657	0.571807	0.253207	0.444146	0	0.613551	0.812825
0	0	0.501076	-0.472604	0	0	-0.643773	0.0268226	0	-0.651903	0	0	0	0	0.582575	0.248986	0	0.0943815	0.19231	0	0	-0.444191	0.462731	0.574138	-0.0185699	0	0.437904	0	0	0	0	0.791455	0.404025	0.493361	0	0.179848	-0.0618802	0.0522752	-0.0631986	0	0.084684	-0.674143	0	0.112975	0.440125	0.0393598	0	-0.437585	0.58403	0
0	0	0	0	0	0	0	0	0	0	0	0	0	0	0.570289	0.434249	0.448161	0.307679	0.612185	0.0617353	0.0116746	0.470363	0.523207	0	-0.0031458	0.487841	0.274505	0.567067	0	-0.0929153	0	0.593958	0.503911	0.754916	0.572498	-0.00503422	0.441647	-0.0125398	0	0.0837748	0.695327	0	0.523477	0.577175	0.716681	0.629724	0.45893	0.584935	0.506138	0.806952
0	0	0	0	0	-0.558574	0	0.486466	0	0	0	0	0	0	0	0	-0.403882	0.611378	0	0	0	0	0.1718	-0.463876	0.321968	0.480629	0.53616	0	0	0	0.517859	0.457083	0	0.50091	0.189068	-0.547934	0	-0.13255	-0.492373	-0.602842	0	0	-0.00371635	0.705567	0.551858	0	0.265952	0.416455	0.66888	0.623244
0	0	0	0	0	0.478393	0	0.49407	0	0	0	0	0	0	0	0.71275	0	0.601252	0.564908	0.683467	0.533844	0	0.0710351	-0.243575	0.11537	-0.603536	0	0	0	0	0.622035	0	0	0.63968	0.106272	0.188632	0	0.145904	0.666848	0	0.587709	0	0	0.742608	0.60648	0.358322	0	0.49601	0.623845	0.442003
0	0	0	0	0.525389	0	0	0.442513	0	0	0	0	0	0	0	0	0	0	0.403785	0.577343	0.431438	0	0	0	0	0	0	0	0	0	0	0	0.629521	0	0	0.466081	-0.47431	-0.460695	0	-0.792649	0.652397	0.557897	0.419984	0.714954	0	0.701084	0.433589	0.472255	0.158155	0.0651147
0	0	0	0	0	0.42846	0	0.580984	0	-0.494762	0	0	0	0	0	0.414661	0	0.542541	0.0430686	0.540434	0.581151	0	-0.157266	0.0472729	-0.000932074	0.511898	-0.00445249	0	0	0	0.425205	0	0	0.459846	0.460808	0.0776173	-0.462009	-0.0397954	0	-0.422419	0.0770297	0.433315	0.473055	0.702509	0.565991	0.745565	0.453291	-0.0386964	0	0.0674583
0	0	0	0	0	0.623786	-0.671841	0.58273	0	0	0	0	0	0	0.480983	0	0.458865	0.753409	0	0	0	0	0.582235	0.51832	0.14341	0	0	0	0	0	0	0	0	0.521215	0.465802	0.16771	0	0	0	0	0.362364	0	0.610806	0.691944	0.57698	0.676556	0	0	0	0.646238
0	0	0	0	0.488947	0.426482	0	0.555708	0	0	0	0	0	0	0	0	0.483236	0	0	0.441253	0.438508	0	0.590333	0	0.498457	0	0	0	0	0	0	0.629664	0	0.709827	0.568437	0.257504	0	0	0	0.00157644	0.602197	0	0.440828	0.766189	0	0.207211	0	-0.0108112	0	0.469764
0	0	0.428205	0	0	0.684986	0	0.572384	0.474277	0	0	0	0	0	0	0.438116	0.65725	0.220259	0.0484674	0	0	0.442948	0.516189	0	-0.697924	0.434692	0.47469	0	0	0.553883	0	0	0	-0.0590376	-0.409691	-0.463768	-0.411157	0	0	-0.603218	0.439877	0.405146	0.578536	0.722068	0.628686	0.0888593	0	0	0.471971	0.732804
0	0	0	0	0	0.593207	0	0	0	0	0	0	0	0	0	0	0	0	0.520969	0	0	0	0	0	0	0	0	0	0	0	0	0.593752	0	0	0	0	0	0.663851	-0.525932	0.410984	0	0	0	0	0.562097	0.444286	0	0	0	0
0	0	0.504682	-0.412709	0	0	0	0	0	0	0	0	0	0	0.413112	0	0	0.477577	0	0	0.434329	0	0	0	0.621118	0	0	0	0	0	0.437169	0.698743	0	0	-0.093822	0.420032	0	0	0	0.449561	0	0	0	0	0	0.598862	0	0	0	0.420742
0	0	0.426566	0.503975	0	0	0.497678	0.436222	0.444999	0	0.519447	0.43716	0.760569	0	0	0	0	0	0.52939	0.460407	0.608086	0.00660111	0.47089	0.486412	0.70735	0.451333	0	0	0	0	0.430887	0	0.658831	0.622565	0	0.467864	0.50189	0.777406	0	0.45997	0	0.215576	0	0.499401	0.553016	0.472758	0	0	0	0.482077
0	0	0	0	0.416299	0	0	0	0	0	0	0	0	0	0	0	0	0	0	0	0	0	0	0	0.577867	0	0.52983	0	0	0	0.445849	0	0	0	-0.436575	0	0	0	0	0.592008	0	0	0.42303	0	0.427728	0	0	-0.509891	0	0
0	0.617038	0.605635	0.427874	0.47924	0	0	0.564468	0	0	0	0	0.507735	0.485435	0.661737	0	0	0.527489	0	0	0	0.628413	0	0	0	0	0	0	0	0	0.433619	0.714113	0	0.616432	0.408906	0.440049	0	0	0	0	0.470657	0	0.460771	0.591699	0.677277	0.68784	0.636266	0.407784	0.683928	0
0	0	0	0	-0.591694	0	0	0	0	0	0	0	0	0	0	0	0	0	0	0	0	0	0	0	0	0	0	0	0.440347	0	0	0	0	0	0	0.430672	0	0	0	0	0	0	0	0	0	0	0	0	0	0
0	0	0.055095	0	0.494143	0	-0.0193462	0.552716	0	0.415568	-0.689164	0	-0.43474	0.0159944	0.48681	0	0	0.417472	0.489576	0	0.415478	-0.418697	0.11144	0.520274	0.358634	0.520928	0.629142	0.197531	0	0.641723	0.625118	0.23345	0.547745	0.235669	0.280367	0.283257	0	0.00785943	-0.408054	0.134284	0.316507	0	0.62627	0.356869	-0.0403653	0.721407	0.733216	0.555987	0.804534	0.799916
0	-0.46407	-0.165576	0.479104	0	0	0	0.561578	0	0	0	0	0	0.42463	0.0649768	-0.136453	0.590298	0.0284787	0.0100328	0	0.58365	0.13722	0.418744	0.548875	0.702133	0.651636	0.569484	0.0877414	0.428582	0.50557	-0.557009	0.242546	0.542377	0.493615	0.562932	0	0	0.601487	0	0.51055	-0.0105322	0	0.52699	0.626913	0.161966	0.798754	0.73086	0.571801	0.726287	0.26503
0.638277	0	0.42708	-0.446594	0	0	0.511771	0.512173	0.425258	0.413778	0.480393	0.599916	0	0.489669	0.463886	0.490435	-0.0612167	-0.477259	0.0366266	0	0	0	0.406369	0	0.683025	0	0	0	0	0	0	0.0205578	0.726339	0.567472	0.643988	0.559715	0.553114	0.743859	0	-0.455267	0	0.0694564	0.81411	0	-0.520568	0	-0.541047	0.543788	0	0.562416
0.492548	0.546172	0.660284	0.126208	0.0779002	0.529478	0.0846897	0.510556	0.498198	0.554446	0	0	0.712756	0.539517	0.00582855	-0.132605	-0.4907	0.451572	0.69244	-0.437831	-0.464515	0	0	0.403438	0.748753	0	0.403768	0.566768	0	0	0.59336	0.793389	0.83761	0.616312	0.681529	0.268789	0.630178	0.319702	0.595503	0.702541	0.592198	0.641409	0.563916	0.616761	0.690643	0.742253	0	0.415023	0.576596	0.623107
-0.442596	0	0	-0.480487	0.490534	0	0	0	0	-0.428553	0.530371	0.0993874	0	0.460796	0	-0.471813	0	0	0	0	0	0	0	0	-0.40793	0	0	0	0	0	0	0	0	-0.427232	0	-0.127413	0	-0.696069	0	0	0	0	0	0	0	0	0	-0.461942	-0.416751	0
0	0	0.475845	0	0	-0.478529	0	0.481773	0	0.45187	0	0	0	0	0	0	0	0	0	0	0	0	0	0	0.586081	0	0	-0.504113	0.486119	0	0.601955	0.604618	0.691631	-0.432343	0.0800928	0.519767	0	0.550789	0	0.411772	0	0	0.582475	0.533492	0	0.631719	0	0.123591	0	0
0	0	0.539592	0	0.448248	0.439407	0	0.412704	0.538679	0	0.435112	0	0.561621	0	0	0	0	0	0	-0.418256	0	0	0	0	0.707553	0	0	0	0	0	0.466387	0	0.607225	0.443349	0.503604	0.538914	0.561514	0.799803	0	0.552802	0	0	0	0.424618	0	0.423054	0	0.643385	0.430247	0
0	0	0.600222	0.464255	0	0	0.441766	0.555104	0	0	0.554807	0	0	0	0.778567	0.00218589	0.797095	0.0142743	0.592352	-0.495159	-0.419023	0	0.496385	0	0.733506	0	0	0	0	0	-0.448091	0.864562	0.73363	0.289235	0.0552791	0.472124	0	0.790013	0	0	0.569522	0	0	0.755457	0.322468	0.646799	0.67273	0.311081	0.605352	0.253638
0	0	0	0	0	0.426019	0	0.578806	0	0	0	0.475919	0.43294	0	0	0.517994	0.0722199	0	-0.434791	0	0	0.585763	0	0	0.459708	0	0.483914	0	-0.0816461	0	0	0.177453	0.456097	0.459248	0.462833	0.584615	0.408197	0.340772	0	-0.0841382	0	0	0.435321	0	0	0	-0.451594	-0.114937	0	0
0	0	0	0	0.508825	0.421414	0.588205	0.621012	0.468702	0.455428	0	0.636155	-0.438802	-0.498007	0	0	0.578227	0.663841	0.437071	0.538512	0.494978	-0.448165	0	0	0	0	0	0	0	0	0	0.462054	0.456291	-0.413843	0	0	0	0	-0.411474	0	0.525156	0.446888	0	0.160978	0.505394	0.172777	0	0.517386	0.593115	0.10438
-0.0647363	0	-0.450588	0	0	0.561139	0	0.498289	0	0	0	0.457242	0	0	0.273629	0.77886	0	0.542963	0.574103	-0.416387	0	0.111244	0.5667	0.483505	0.652044	0.611185	0.420812	0.0175303	-0.487211	0	0	0.083638	0	0.473813	0.620424	0	0	0	0	0.0331308	0.00669853	-0.0847218	0	0.75765	0.257141	0.636467	0.231361	-0.0193427	0.704334	0.1918
0	0	0	0	0	0.426809	0	0.458504	0	0	0	0	0	0	0	0	0	0.525885	0.504874	0	0	0.523849	0	0	0.546264	0	-0.480906	0.539806	-0.444977	0	0	0	0.578844	0	0	0.525562	0.524401	0.246409	0	0.524868	0	0.517725	0	0.406511	0	0	0	0.567049	0	0
0.539321	0.786344	0.490118	0.691852	0.540793	0	0.47133	0.100255	0.708617	0.430179	0.26167	0.0482401	0.627798	0.760697	0	0.470728	0.574869	0	0.508856	0.429545	0.662685	0.487353	0	0	0	0	0.553991	0	0.710085	0.404886	0	0	0	0	0	0	0.474451	0.666891	0	0	0	0	0	-0.157745	0.0978448	-0.650053	0.506591	0.562914	0.478515	0.538233
0	0	0	0	0	0	0	0	0	0	0	-0.0153482	0	0	0	0	0	0	0	0	0	0	0	0	0	0	0	0	0	0	0	0	0.639244	0.612509	0	0.659896	0.65839	0.756054	0	0	0	0	0.406217	0.489381	0.686393	0.544058	0	0	0	0.477265
-0.496849	0	0	-0.587849	0	-0.507774	0	-0.460068	0	0	0	-0.631342	0	0	-0.519126	-0.558899	-0.606372	-0.586136	-0.61015	0.480265	0.561252	0	0	0.486538	-0.457385	0	-0.530122	-0.466425	0	0	0	0.441631	0.00552552	0	0.426814	0	0	-0.514104	0	0	-0.199242	0.444286	0.428375	0.601852	-0.502889	0.503375	-0.598483	0	-0.549351	0.450445
0	0	0	0	0	0	0	0.444659	0	0	0	0.175437	0	0	0	0	0	0	0	0	0	0	0	0	0	0	0	0	0	0	0.406673	0	0	0	0	0	0	0	0	0	0	0	0	0.561533	0	0.413407	0	0	0	0
0	0	0	0.403475	0	0	0	0	0	0	0	0	0	0	0	0	0	0	0	0	0	0	0	0	0.586397	0	0.443947	0.577305	0	0.46385	0	0	0.680346	0.570294	0.577684	0.702695	0.433958	0.199604	0	0.577759	0.439673	0.460782	0.545932	0.654788	0.568004	0.688038	0	0.139572	0.480263	0.625983
0	0	0	0	0	0	0	0.575567	0	0	0	-0.00662785	0	0	0	0	0	0	0	0	0.496088	0	0	0	0	0	0	0	0	0	0	0	0.515874	0.67226	0.730043	0.605041	0	0.672934	0.460244	0.576291	0	0.0406674	0.547912	0.418763	0.559038	0	0	0.498244	0	0
0	0	0	0	0	0	0	0	0	0	0	0	0	0	0	0	0	0.518349	0	0	0.440041	-0.576414	0	-0.465253	0.550888	-0.0997473	-0.475845	-0.565099	-0.523772	-0.455442	0	0.700104	0.559477	0.432859	0.171468	0.184462	0.416218	0.119408	-0.427734	-0.0958688	0.0921178	0.512785	0.528383	0.0408263	0.528728	0.687348	0.44559	0.194725	0.635334	0.732468
0	0	0.644276	0	0	0	0.448749	0.690623	0.414697	0	0	0	0	0	-0.504319	0.493178	0.483844	0	0.434751	0	0	0	0	0	0	0	0	0	0	0	0	0.595941	0.547729	0	0	0.0280356	0	0.256122	0	0	0	-0.275916	0.558037	0	0	0.538758	0	0.563001	0	-0.531714
0	0	0	0	0	0	0	0	0	0	0	0	0	0	0.537133	0	0	0.530047	0	0	0	0	0.430884	0	0.568826	0	0	0.493593	0	0	0.46048	0.491321	0.478183	0.5545	0.553227	0	0	0.414764	0	0.551568	0	0	0.549388	0	0.501998	0.561718	0.486169	0.579418	0.496996	0.555604
0.524207	0	0	0.523311	0.544729	0.531447	0.410185	0.67536	0.690052	0.463685	0	0.491219	0.56713	0.534866	0.529043	0	0	0.555429	0	0	0	0.479799	0	0	0.515606	0	0.653146	0.539279	0	0.425524	0.404425	0.583712	0.65338	0.545135	0.643277	0.591697	0.575404	0.700533	0	0.496255	0.453188	0.660824	0.458767	0	0.527733	0	0	0	0	0
0	0	0.523547	0	0.517826	0	0	0	0	0	0	0	0	0	0	0	0	0	0.556017	0	0	0	0	0	0.426216	0	0	0.497777	0	0	0.505722	0.464802	0.626843	0.592006	0	0.578269	0.556905	0.497928	0	0.663948	0.652279	0.507204	0	0.406243	0.736804	0.581359	0.495831	0	0.686002	0.465501
0	0	0.523463	0	0.549006	0	0	0	0.417123	0	0.445769	0.444357	0	0.582827	0	0	0.436028	0.678951	0.467528	0	0.503926	0	0	0	0.58883	0.0227732	0.564928	0.765789	0	0	0	0.592342	0.461574	0.617353	0.646046	0.599492	0	0.610217	0	0.428592	0	0.409599	0	0	0.573643	0.714105	0	0	0.608322	0
0	0	0	0	0	0	0	0	0	0	0	0	0	0.444543	0.643307	0.444488	0.484592	0.656731	0	0	0	0	0	0	0	0	0	0.517429	0	-0.456326	0.484533	0.593956	0.422571	0.455302	0.511475	0.444248	0	0	0	0.512894	0.523285	0	0	0.410484	0.602932	0.717268	0.541178	0.565437	0.572178	0.551537
0	0	0	0	0	0	0	0	0	0	0	0	0	0	0	0.408305	0.525794	0.405635	0	0	0	0	0	-0.482573	0	-0.51197	0	0.554122	0	0	0	0.479982	0	0	0	0	0	0	0	0.604473	0.533736	0	0	0	0	0.544708	-0.466328	0.62385	0.603365	0.500427
0.543985	0.475773	0.416243	0	0.700515	0	0.613031	0.706332	0.568464	0.436858	0	0.499085	0	0	0	0	0	0	0	0	0	0	0	0	0	0	0	0	0	0	0.58105	0.668727	0.658322	0	0	0.742324	0.640433	0.806067	-0.42977	0.455523	-0.564454	0.650005	0.488534	0	0	0.542219	0	0.436819	0	0
0	0	0	0	0	0	0	0	0	0	0	-0.454341	0	0	0	0	0	0	0	0	0.423661	0	0	0	0.652826	0	0	0.485587	0	0	0.466877	0.662967	0.471721	0.615156	0.742383	0.901057	0.707902	0.859104	0	0.58686	0	0.57983	0.620718	0	0.550531	0.717362	0	0.422431	0	0.509689
0	0	0	0	0	0	-0.526464	-0.412507	0	-0.475122	0	-0.45497	-0.438928	0	-0.544148	0	0	0.465584	0	0	0	0	0	0	0	0	0	0	0	0	0	0	0.455775	0.637113	0.512956	0.711814	0	0	0	0	0	0.432058	0.707197	0	0.472429	0.517068	-0.569612	-0.145362	-0.037202	0.755406
0	0	0	0.493609	-0.451999	0	0	0	0	0	0	0	0	0	0	0	0	0	0	0	0	0	0	0	0.619392	0	0	0	0	0	0	0.545247	0.455146	0	0.55072	0.522034	0.495361	0.612345	0	0.506252	0	0.513008	0	0.45044	0	0.607201	0	0	0	0
0	0	0.548105	0	0	0	0	0	0	0	0	-0.436348	0	0	0	0	0	0	0	0	0	0	0	0	0.61764	0	0	0	0	0	0	0	0.557751	0.53418	0.504194	0.699327	0.519785	0.682047	0	0.450188	0	0.607523	0.608622	0	0	0.712033	0	0	0	0
0	0	0	0	0	0.479941	0.455416	0.564205	0.650366	0	0	0.619991	0	0	0	0	0	0.506161	0	0.520235	0.655954	0.618708	0.45294	0	0.499726	0.420583	0.128056	0.0834586	-0.568742	0	0	0.410596	0.613362	0.617133	0.552004	0.516599	0.663371	0.606636	0	0.133526	0.634232	0.763493	0	0.645139	0.708197	0.697362	-0.058779	0.784622	0.707772	0.785546
0.64052	0.454467	0	0	0	0.69712	-0.0525803	0.410438	0.50776	0.422171	0	-0.495829	0	0	0	0	-0.497455	0	0	0.571163	0.472458	0	0	0	0.675353	0	0	0	0	0	0	0.480549	0.731919	0.597539	0.760214	0.78084	0.526406	0.725108	0	0.611435	0	0.730809	0.71019	0	0.582846	0.693687	0.420907	0.796303	0	0.781192
0.542011	0.510698	0.507137	0	0.41706	0	0	0.157589	0.719621	0	0.111133	0.345234	0	0.663337	0.424598	0	0	0	0.403853	-0.720116	-0.258352	0	0	0	0	0	0.0173661	0	-0.112385	0	0.549914	0.43598	0.777622	0.447327	-0.533015	0	0.622502	0.490252	0	0.55575	0	-0.528372	0.0869805	0	0	0.634195	0.534692	0.793826	-0.411706	0.584957
0	0	0	0	0	0	0	0.525919	0	0	0	-0.0704394	0	0.422949	0	0	0	0	0	0	0.40746	0	0	0	0	0	0	0	0	0	0.478851	0	0.694787	0.404278	0	0.43712	0.6865	0.732863	0	0.614607	0	0.673952	0.577402	0.485974	0.482805	0.628233	0	0.489222	0	0
0.438665	0.440093	0	0	0	0.446132	0.744353	0.480115	0.468483	0	0	0.0302524	0.45612	0.682414	0	0	0.406018	0	0	0	0.524627	0	0	0	0.410608	0	0.454696	0	0	0	0.460227	0	0.613775	0.505205	0.440236	0	0.418019	0.666694	0	0.599998	0	0.626984	0.409012	0	0.620822	0.588697	0	0.566138	0	0.502722
[truncated: 150 more columns]

## Sheet: CogMatch Best Corr NeuroSynth
Awake	Deep	Recovery
0.408382	0.359247	0.37488
0.387685	0.39365	0.382453
0.396867	0.364352	0.370438
0.413513	0.423996	0.410821
0.425561	0.423029	0.397563
0.430989	0.38332	0.397603
0.409408	0.416146	0.406899
0.404679	0.408641	0.39559
0.433834	0.406202	0.400904
0.399107	0.302325	0.390073
0.414246	0.423122	0.37107
0.395983	0.422418	0.384708
0.4019	0.392654	0.397358
0.425949	0.409853	0.414613
0.431297	0.368157	0.39032
0.422432	0.433945	0.397451

## Sheet: CogMatch Avg Corr NeuroSynth
Awake	Deep	Recovery
0.152947	0.130153	0.137083
0.14564	0.145503	0.144632
0.143168	0.134742	0.135601
0.156034	0.157434	0.152123
0.158681	0.159212	0.149289
0.164533	0.141502	0.153377
0.154542	0.153003	0.149423
0.15271	0.152143	0.144879
0.165332	0.149195	0.151984
0.15132	0.106855	0.144317
0.151431	0.155869	0.137569
0.150605	0.159507	0.144247
0.152768	0.142738	0.151674
0.159128	0.149049	0.154565
0.160565	0.13678	0.144637
0.161795	0.163777	0.14804

## Sheet: PCA_projections
RowDatapoint	PC1	PC2
Awake_Sub#1	15.4289	-4.99118
Awake_Sub#2	8.91951	-8.12249
Awake_Sub#3	10.759	-4.79657
Awake_Sub#4	8.76829	-5.49752
Awake_Sub#5	8.33154	-10.1534
Awake_Sub#6	13.7755	-7.56089
Awake_Sub#7	9.65964	-9.14989
Awake_Sub#8	7.50685	-6.26914
Awake_Sub#9	11.3348	-7.19393
Awake_Sub#10	8.3024	-8.59371
Awake_Sub#11	9.61574	-6.71387
Awake_Sub#12	8.3957	-10.8275
Awake_Sub#13	10.8244	-5.75854
Awake_Sub#14	8.93107	-8.3493
Awake_Sub#15	8.28892	-9.33477
Awake_Sub#16	8.47353	-6.84321
Deep_Sub#1	20.4233	1.99783
Deep_Sub#2	9.25465	-8.35146
Deep_Sub#3	11.2358	-3.2865
Deep_Sub#4	7.80025	-4.77945
Deep_Sub#5	9.25383	-6.65891
Deep_Sub#6	11.4678	-6.85835
Deep_Sub#7	11.1737	-5.63078
Deep_Sub#8	10.5989	-0.379737
Deep_Sub#9	14.3501	-4.14471
Deep_Sub#10	14.5534	-4.59402
Deep_Sub#11	11.5949	-4.86356
Deep_Sub#12	7.6227	-5.94193
Deep_Sub#13	10.4186	-5.29772
Deep_Sub#14	6.75903	-2.10799
Deep_Sub#15	10.5049	-5.69041
Deep_Sub#16	12.87	-6.42796
Recovery_Sub#1	15.3861	-4.94709
Recovery_Sub#2	6.94463	-10.327
Recovery_Sub#3	6.76251	-6.9719
Recovery_Sub#4	7.70696	-7.75943
Recovery_Sub#5	7.68616	-8.75247
Recovery_Sub#6	10.1811	-9.13168
Recovery_Sub#7	8.63036	-7.80379
Recovery_Sub#8	9.39759	-7.66233
Recovery_Sub#9	7.8604	-7.4644
Recovery_Sub#10	7.88678	-5.14377
Recovery_Sub#11	16.7856	-3.93382
Recovery_Sub#12	8.09473	-9.71573
Recovery_Sub#13	11.3188	-6.36431
Recovery_Sub#14	8.69603	-7.66094
Recovery_Sub#15	13.4211	-5.65131
Recovery_Sub#16	13.0091	-5.28822
Macaque_Sub#1	16.2745	1.85816
Macaque_Sub#2	1.42642	0.803701
Macaque_Sub#3	2.088	0.874053
Macaque_Sub#4	2.4562	0.952238
Macaque_Sub#5	3.2869	0.975841
Macaque_Sub#6	0.817058	0.439173
Macaque_Sub#7	1.73342	0.970627
Macaque_Sub#8	1.46074	1.98132
Macaque_Sub#9	1.49638	1.80736
Macaque_Sub#10	4.26669	0.257556
Macaque_Sub#11	4.3852	0.938301
Macaque_Sub#12	1.37	0.342813
Macaque_Sub#13	1.6814	0.307576
Macaque_Sub#14	2.11646	1.42954
Macaque_Sub#15	1.75246	1.71026
Macaque_Sub#16	3.70001	0.72568
Macaque_Sub#17	3.79846	1.08944
Macaque_Sub#18	3.80043	1.48795
Macaque_Sub#19	2.12159	1.27224
MacaqueTVB_Sub#1	14.7287	3.62818
MacaqueTVB_Sub#2	21.9849	5.32208
MacaqueTVB_Sub#3	25.9569	5.63778
MacaqueTVB_Sub#4	9.80435	2.9077
MacaqueTVB_Sub#5	15.6776	4.16833
MacaqueTVB_Sub#6	9.57357	-0.748382
MacaqueTVB_Sub#7	16.0709	4.08779
MacaqueTVB_Sub#8	14.3645	4.33829
MacaqueTVB_Sub#9	13.6063	3.27461

[truncated: 6 more sheets: euclid_2D_DistFromAwake, euclid_2D_DistFromAwakeMac, euclid_2D_DistFromAnaesMac, PC2_DistFromAwake, PC2_DistFromMacaqueAwake, PC2_DistFromMacaqueAnaes]
